# Supplementary material for: Characterization of Mycobacterium smegmatis sigF mutant and its regulon: overexpression of SigF antagonist (MSMEG_1803) in M. smegmatis mimics sigF mutant phenotype, loss of pigmentation, and sensitivity to oxidative stress
Source: Microbiologyopen. 2015 Oct 5;4(6):896–916. doi: 10.1002/mbo3.288 (PMC4694148; doi:10.1002/mbo3.288)
Supplement: Supplementary file 1 — Data S1. Log phase and stationary base. [file MBO3-4-0896-s001.xls]

## Sheet: Log phase
Locus	Gene Product	P-value	KO_E/WT_E	Fold change
MSMEG_0001	DNA polymerase III, beta subunit	0.92327	1.0368	0.0521392
MSMEG_0002	6-phosphogluconate dehydrogenase, decarboxylating	0.556549	1.13758	0.185967
MSMEG_0003	DNA replication and repair protein RecF	0.0839629	1.16624	0.221861
MSMEG_0004	protein in RecF-gyrB intergenic region	0.106984	1.37359	0.457956
MSMEG_0005	DNA gyrase, B subunit	0.0421172	1.41607	0.501891
MSMEG_0006	DNA gyrase, A subunit	0.920282	1.01886	0.0269518
MSMEG_0007	conserved hypothetical protein	0.232814	0.763023	-0.390202
MSMEG_0009	hypothetical protein	0.958322	1.06553	0.0915733
MSMEG_0011	FAD-binding 9, siderophore-interacting	0.614954	0.8747	-0.19314
MSMEG_0012	ferric enterobactin transport system permease protein FepD	0.446071	1.38243	0.467211
MSMEG_0013	ferric enterobactin transport system permease protein FepG	0.00170339	2.23491	1.16022
MSMEG_0014	Formyl transferase	0.00232419	2.50269	1.32348
MSMEG_0015	ferric enterobactin transport ATP-binding protein FepC	0.0193918	2.10549	1.07415
MSMEG_0016	conserved domain protein	0.0216648	1.33851	0.420623
MSMEG_0017	ABC transporter, permease/ATP-binding protein	0.0353906	0.325925	-1.61739
MSMEG_0018	ABC transporter, permease/ATP-binding protein	0.0779659	1.79878	0.847022
MSMEG_0019	amino acid adenylation	0.408244	1.38895	0.473992
MSMEG_0020	Periplasmic binding protein	0.316765	1.67819	0.746904
MSMEG_0021	aspartate 1-decarboxylase	0.0180066	1.5968	0.675181
MSMEG_0022	L-ornithine 5-monooxygenase	0.00375699	2.19113	1.13168
MSMEG_0023	conserved hypothetical protein	0.00214727	1.57026	0.651003
MSMEG_0024	peptidyl-prolyl cis-trans isomerase B	0.763904	0.882096	-0.180993
MSMEG_0025	conserved hypothetical protein	0.570341	0.895182	-0.159748
MSMEG_0026	putative membrane protein	0.11567	1.16345	0.218412
MSMEG_0027	conserved hypothetical protein	0.311697	1.42126	0.507175
MSMEG_0028	serine-threonine protein kinase	0.0687502	1.21793	0.284427
MSMEG_0029	anthranilate synthase component 2	0.0136614	1.42839	0.514394
MSMEG_0030	serine/threonine protein kinase PknA	0.483282	0.910183	-0.135771
MSMEG_0031	Penicillin binding protein transpeptidase domain	0.607825	1.04228	0.0597452
MSMEG_0032	cell cycle protein, FtsW/RodA/SpoVE family	0.816897	1.0142	0.0203443
MSMEG_0033	protein phosphatase 2C	0.00455662	0.59748	-0.743038
MSMEG_0034	FHA domain protein	0.175629	0.853555	-0.228444
MSMEG_0035	FHA domain protein	0.578078	1.04346	0.0613758
MSMEG_0036	hypothetical protein	0.351384	1.54037	0.623277
MSMEG_0038	putative glucose-methanol-choline oxidoreductase	0.453559	1.40655	0.492157
MSMEG_0039	small membrane hydrophobic protein	0.431622	1.29596	0.374027
MSMEG_0040	conserved hypothetical protein	0.415761	1.33611	0.418041
MSMEG_0041	conserved hypothetical protein	0.601719	0.846296	-0.240766
MSMEG_0042	TetR-family transcriptional regulator	0.0561956	2.14742	1.10261
MSMEG_0043	extradiol ring-cleavage dioxygenase, class III enzyme, subunit B	0.0157365	1.34488	0.42748
MSMEG_0044	hypothetical protein	0.0722414	1.5993	0.677443
MSMEG_0045	hypothetical protein	0.0591724	1.31153	0.39125
MSMEG_0046	conserved hypothetical protein	0.60562	1.04451	0.0628306
MSMEG_0047	hypothetical protein	0.00945496	1.5037	0.588518
MSMEG_0048	pyridoxamine 5-phosphate oxidase family protein	0.0230995	1.18791	0.248428
MSMEG_0049	pirin domain protein	0.0816357	1.48668	0.572091
MSMEG_0050	conserved hypothetical protein	0.974125	1.05735	0.0804543
MSMEG_0051	transcription factor WhiB family	5.92277e-10	3.45149	1.78722
MSMEG_0052	conserved hypothetical protein	2.85975e-05	2.20025	1.13767
MSMEG_0053	conserved hypothetical protein	0.603094	1.05702	0.0799964
MSMEG_0055	hypothetical protein	0.112857	1.70398	0.768909
MSMEG_0056	hypothetical protein	0.106547	1.78191	0.833426
MSMEG_0057	conserved hypothetical protein	0.027257	1.51146	0.595945
MSMEG_0058	conserved hypothetical protein	0.00723914	1.23824	0.308293
MSMEG_0059	ATPase, AAA family	0.658391	0.886176	-0.174334
MSMEG_0060	conserved hypothetical protein	0.00109757	1.53664	0.619781
MSMEG_0061	ftsk/spoiiie family protein	0.40982	0.930079	-0.104575
MSMEG_0062	ftsk/spoiiie family protein	0.631337	1.18817	0.248743
MSMEG_0063	PE family protein	0.000161546	1.64922	0.72178
MSMEG_0064	ppe family protein	0.0117372	1.25634	0.329231
MSMEG_0065	conserved hypothetical protein	0.267448	1.16701	0.222822
MSMEG_0066	early secretory antigenic target, 6 kDa	0.133201	1.18919	0.249984
MSMEG_0067	conserved hypothetical protein	0.200725	1.25608	0.328933
MSMEG_0068	probable conserved transmembrane protein	4.77438e-05	1.90223	0.92769
MSMEG_0069	translation initiation factor IF-2 protein	0.759362	0.933498	-0.0992808
MSMEG_0070	hypothetical protein	0.00211758	1.3448	0.42739
MSMEG_0071	conserved hypothetical protein	0.44045	1.10387	0.142569
MSMEG_0072	IS1549, transposase, interruption-C	0.475795	0.85991	-0.217742
MSMEG_0073	IS1549, transposase, interruption-N	0.11294	0.355181	-1.49337
MSMEG_0075	conserved hypothetical protein	0.417143	0.785661	-0.348022
MSMEG_0076	Antigen MTB48	0.00291005	1.3774	0.461947
MSMEG_0077	hypothetical protein	0.100613	1.41006	0.495756
MSMEG_0078	hypothetical protein	0.109037	1.60624	0.68369
MSMEG_0079	hypothetical protein	0.00498979	1.4616	0.547551
MSMEG_0080	conserved hypothetical protein	0.000506483	2.4524	1.29419
MSMEG_0081	conserved hypothetical protein	0.00109466	1.63222	0.706836
MSMEG_0082	conserved hypothetical protein	0.609255	1.0596	0.083524
MSMEG_0083	membrane-anchored mycosin mycp1	0.181536	1.28625	0.363177
MSMEG_0084	phosphocarrier protein hpr	1.59018e-05	2.41439	1.27166
MSMEG_0085	PTS system, Fru family, IIABC components	0.121356	3.4161	1.77235
MSMEG_0086	1-phosphofructokinase	0.0818372	1.65195	0.724168
MSMEG_0087	glucitol operon repressor	0.00815922	1.65917	0.730465
MSMEG_0088	phosphoenolpyruvate-protein phosphotransferase	0.0351998	1.72981	0.790611
MSMEG_0089	chromosome condensation protein	0.0264626	1.3235	0.404355
MSMEG_0090	conserved hypothetical protein	0.0425243	1.46251	0.548447
MSMEG_0091	putative transcriptional regulator	0.0521744	1.23721	0.307094
MSMEG_0092	probable transcriptional regulatory protein	0.518102	0.833897	-0.262058
MSMEG_0093	methyltransferase	0.149817	1.27779	0.353656
MSMEG_0094	hypothetical protein	0.175171	1.6671	0.737339
MSMEG_0095	methyltransferase	0.172475	1.27977	0.355884
MSMEG_0096	peroxisomal hydratase-dehydrogenase-epimerase	0.245506	1.41785	0.50371
MSMEG_0097	oxidoreductase, zinc-binding dehydrogenase family	4.42157e-05	2.45536	1.29593
MSMEG_0098	methyltransferase	0.523461	1.29047	0.367898
MSMEG_0099	conserved hypothetical protein	0.302311	1.57252	0.653079
MSMEG_0100	phosphotyrosine protein phosphatase ptpb	0.224285	1.28138	0.357694
MSMEG_0101	conserved hypothetical protein	0.934133	1.05686	0.0797798
MSMEG_0102	putative acyl-CoA dehydrogenase	0.0161894	1.30552	0.384622
MSMEG_0103	major facilitator family transporter	0.0016268	2.64252	1.40191
MSMEG_0104	transcriptional regulator, LysR family	0.199264	1.31783	0.398167
MSMEG_0105	DNA-binding response regulator, LuxR family	0.212446	0.762908	-0.390419
MSMEG_0106	sensory histidine kinase	0.277739	1.28301	0.359535
MSMEG_0107	cell envelope-related function transcriptional attenuator common domain	0.030555	1.31232	0.392119
MSMEG_0108	acyl-CoA dehydrogenase	0.275598	0.848543	-0.236941
MSMEG_0109	NAD(P) transhydrogenase, beta subunit	0.453981	1.10521	0.14432
MSMEG_0110	NAD(P) transhydrogenase, alpha subunit	0.223797	0.82652	-0.274878
MSMEG_0111	putative magnesium transport protein	0.140776	1.4122	0.497943
MSMEG_0112	hypothetical protein	0.286913	1.34797	0.430785
MSMEG_0113	taurine transport system permease protein TauC	0.0224947	3.34027	1.73996
MSMEG_0114	extracellular solute-binding protein, family 3	0.000185119	2.54516	1.34776
MSMEG_0115	haloacid dehalogenase, type II	0.000293392	1.61612	0.692532
MSMEG_0116	taurine import ATP-binding protein TauB	0.992011	1.12629	0.171573
MSMEG_0117	hydrolase	0.129141	1.72309	0.785
MSMEG_0118	conserved hypothetical protein	0.00385317	3.19327	1.67504
MSMEG_0119	conserved hypothetical protein	0.412871	0.756641	-0.40232
MSMEG_0120	probable transcriptional regulatory protein	0.000129493	1.68422	0.752084
MSMEG_0121	rhamnolipids biosynthesis 3-oxoacyl-[acyl-carrier-protein] reductase	0.0835672	1.23159	0.300519
MSMEG_0122	putative periplasmic solute-binding protein	0.681805	1.28353	0.360119
MSMEG_0123	hypothetical protein	0.957494	1.22987	0.298508
MSMEG_0124	transcriptional regulator, GntR family	0.0291695	1.55578	0.637638
MSMEG_0125	integral membrane protein	0.00514836	2.90211	1.5371
MSMEG_0126	mandelate racemase/muconate lactonizing enzyme	0.804352	1.16402	0.219114
MSMEG_0127	oxidoreductase, zinc-binding dehydrogenase family	0.165958	1.55923	0.640833
MSMEG_0128	thioesterase superfamily	0.185652	1.50947	0.594046
MSMEG_0129	streptomyces cyclase/dehydrase family protein	0.0111329	1.19058	0.251665
MSMEG_0130	transcriptional regulator, GntR family protein	0.89767	0.964772	-0.0517394
MSMEG_0131	AMP-binding enzyme, putative	0.206613	2.09184	1.06478
MSMEG_0132	conserved hypothetical protein	0.0817328	2.29491	1.19844
MSMEG_0133	ABC-transporter integral membrane protein	2.46157e-05	1.80991	0.855918
MSMEG_0134	virulence factor Mce family protein	0.00048945	1.99854	0.998943
MSMEG_0135	virulence factor Mce family protein	2.39336e-06	2.28573	1.19265
MSMEG_0136	virulence factor Mce family protein, putative	0.0245926	1.57081	0.651512
MSMEG_0137	virulence factor mce family protein	0.00222423	1.8082	0.854553
MSMEG_0138	virulence factor Mce family protein	0.0249125	1.7343	0.794357
MSMEG_0139	mce-family protein mce1f	0.448589	0.925826	-0.111187
MSMEG_0140	probable conserved mce associated membrane protein	0.266084	1.12915	0.175242
MSMEG_0141	probable conserved mce associated transmembrane protein	0.00888436	0.715427	-0.483124
MSMEG_0142	conserved hypothetical protein	0.429839	1.39838	0.483754
MSMEG_0143	probable conserved mce associated membrane protein	0.0050194	1.36185	0.445566
MSMEG_0144	HNH endonuclease	0.589462	1.17407	0.231519
MSMEG_0145	conserved hypothetical protein	0.0037937	1.75492	0.811406
MSMEG_0146	mosc domain protein	0.392081	1.09416	0.129817
MSMEG_0147	C-5 sterol desaturase	0.94734	1.02312	0.0329723
MSMEG_0148	transcriptional regulator, TetR family	0.948013	1.02411	0.034372
MSMEG_0149	ThiC family	0.0294927	2.63477	1.39768
MSMEG_0150	NAD(P) transhydrogenase beta subunit	0.00659442	2.61332	1.38589
MSMEG_0151	PntAB protein	0.305049	1.31102	0.39069
MSMEG_0152	Alanine dehydrogenase/pyridine nucleotide transhydrogenase	0.695145	1.15186	0.203964
MSMEG_0153	2-dehydropantoate 2-reductase	0.515066	0.874748	-0.193061
MSMEG_0154	pyruvate kinase	0.983569	1.08219	0.113957
MSMEG_0155	transcriptional regulator	0.0056166	1.49506	0.580207
MSMEG_0156	transcriptional regulator, LysR family	0.0819926	0.617291	-0.695978
MSMEG_0157	oxalyl-CoA decarboxylase	0.0423396	1.45602	0.542032
MSMEG_0158	formyl-coenzyme A transferase	0.68875	0.92072	-0.119166
MSMEG_0159	formate dehydrogenase, gamma subunit	0.108688	1.2121	0.277514
MSMEG_0160	formate dehydrogenase, beta subunit	0.733873	1.04824	0.0679741
MSMEG_0161	formate dehydrogenase, alpha subunit	0.0433248	1.47519	0.560904
MSMEG_0162	NAD-dependent formate dehydrogenase delta subunit	0.311784	1.3883	0.473323
MSMEG_0163	conserved hypothetical protein	0.0300777	2.24076	1.16399
MSMEG_0164	transmembrane transport protein	0.119654	2.62451	1.39205
MSMEG_0165	formate dehydrogenase family accessory protein FdhD	0.790381	1.07773	0.108001
MSMEG_0166	GntR-family transcriptional regulator	0.0918467	1.41521	0.501017
MSMEG_0167	transmembrane transport protein	0.322096	1.56634	0.647395
MSMEG_0168	formyl-coenzyme A transferase	0.113035	1.76993	0.823696
MSMEG_0169	hypothetical protein	0.0058126	1.94769	0.961767
MSMEG_0170	transmembrane transport protein	0.174411	2.43212	1.28221
MSMEG_0171	histone deacetylase superfamily	0.908652	1.07463	0.103837
MSMEG_0172	probable conserved transmembrane protein, putative	0.636463	1.10987	0.150384
MSMEG_0173	hypothetical protein	0.374917	1.33274	0.414394
MSMEG_0174	putative inner membrane protein	0.820954	0.895929	-0.158544
MSMEG_0175	FAD dependent oxidoreductase, putative	0.422232	0.945338	-0.0810981
MSMEG_0176	glutamine ABC transporter periplasmic-binding protein	0.123957	1.54611	0.628647
MSMEG_0177	ABC polar amino acid family transporter, inner membrane subunit	0.0111329	0.364387	-1.45646
MSMEG_0178	ATP-binding protein	0.461859	1.11767	0.160491
MSMEG_0179	transcriptional regulator, GntR family	1.09405e-05	2.65843	1.41058
MSMEG_0180	putative HTH-type transcriptional regulator	0.00101182	1.63759	0.711575
MSMEG_0181	alpha-ketoglutarate-dependent taurine dioxygenase	0.515639	1.23108	0.29992
MSMEG_0182	epoxide hydrolase 1	0.0247158	1.71777	0.780538
MSMEG_0183	conserved hypothetical protein	0.339993	0.756782	-0.402051
MSMEG_0184	transferase	0.344523	1.24311	0.313955
MSMEG_0185	MmpL6 protein	0.674032	1.43803	0.524094
MSMEG_0186	MmpS2 protein	0.0146335	0.450013	-1.15196
MSMEG_0187	acetyltransferase	0.000105468	1.65058	0.722975
MSMEG_0188	MarR-family transcriptional regulator	0.00135828	1.58474	0.664243
MSMEG_0189	conserved hypothetical protein	0.00804178	3.52314	1.81686
MSMEG_0190	integral membrane transport protein	0.859301	1.044	0.0621178
MSMEG_0191	BadF/BadG/BcrA/BcrD ATPase family	0.411589	1.31663	0.396848
MSMEG_0192	transcriptional regulator, RpiR family	0.0768896	0.44296	-1.17475
MSMEG_0193	putative glucokinase regulator	0.726444	1.10496	0.143995
MSMEG_0194	serine esterase, cutinase family	0.815515	0.94192	-0.0863237
MSMEG_0195	steroid monooxygenase	0.807732	1.23343	0.302679
MSMEG_0196	putative dehydrogenase	0.00038736	1.55067	0.632887
MSMEG_0197	nudix hydrolase	0.48551	1.26479	0.338896
MSMEG_0198	acyl-CoA dehydrogenase, C- domain protein	0.0825131	1.97889	0.984693
MSMEG_0199	aminoglycoside phosphotransferase	0.218966	1.32765	0.408873
MSMEG_0200	hypothetical protein	0.66442	1.54307	0.625805
MSMEG_0201	hypothetical protein	0.89288	1.05009	0.0705062
MSMEG_0204	hypothetical protein	0.691418	1.28246	0.358918
MSMEG_0205	tetracenomycin polyketide synthesis hydroxylase TcmH	0.054449	1.90326	0.928476
MSMEG_0206	acyltransferase 3	0.772277	1.08904	0.123052
MSMEG_0207	MarR-family transcriptional regulator	0.371526	0.912613	-0.131925
MSMEG_0208	ribonuclease	0.0238973	0.64992	-0.621667
MSMEG_0209	ribonuclease inhibitor	0.385993	0.92227	-0.116739
MSMEG_0210	LprO protein	0.00271271	5.03853	2.333
MSMEG_0211	ABC transporter, ATP-binding protein	0.413013	1.0817	0.1133
MSMEG_0212	lyase	0.61159	1.15344	0.205948
MSMEG_0213	transcriptional regulator	0.382239	1.24104	0.311545
MSMEG_0214	L-sorbosone dehydrogenase	0.477011	1.20152	0.264866
MSMEG_0215	YhhW family protein	0.20221	1.60124	0.67919
MSMEG_0216	3-hydroxyacyl-CoA dehydrogenase	0.984815	1.00739	0.0106208
MSMEG_0217	alcohol dehydrogenase B	0.0381308	1.47732	0.562987
MSMEG_0218	3-demethylubiquinone-9 3-methyltransferase	0.846242	1.13283	0.179929
MSMEG_0219	RNA polymerase sigma-70 factor, family	0.0811503	0.817447	-0.290802
MSMEG_0220	monoglyceride lipase	0.719386	1.17319	0.23044
MSMEG_0221	secreted protein	0.467432	1.33204	0.413639
MSMEG_0222	conserved hypothetical protein	0.734997	1.03648	0.0516972
MSMEG_0223	conserved hypothetical protein	0.0685292	0.734809	-0.444558
MSMEG_0224	O-methyltransferase MdmC	0.349955	0.614501	-0.702512
MSMEG_0225	MmpL4 protein	0.000171836	2.33543	1.22369
MSMEG_0226	MmpS5 protein	0.00541742	1.27401	0.349372
MSMEG_0227	transcriptional regulator, TetR family protein	0.016736	1.6967	0.762728
MSMEG_0228	adenylate and Guanylate cyclase catalytic domain protein	0.408044	2.32172	1.2152
MSMEG_0229	dihydroxy-acid dehydratase	0.350542	0.94248	-0.0854654
MSMEG_0230	conserved hypothetical protein	0.00821834	0.304248	-1.71668
MSMEG_0231	conserved hypothetical protein	0.0894327	1.41709	0.502932
MSMEG_0232	sugar transporter family protein	0.977344	1.09457	0.130365
MSMEG_0233	lipoprotein Lpps	0.367576	1.06298	0.0881133
MSMEG_0234	metallopeptidase	0.0199013	1.17228	0.229315
MSMEG_0235	probable conserved membrane protein	0.905087	1.04087	0.0577852
MSMEG_0236	putative conserved transmembrane protein	0.7923	1.0725	0.100973
MSMEG_0237	ISMsm3, transposase	0.697197	0.979169	-0.0303706
MSMEG_0238	O-acetylhomoserine/O-acetylserine sulfhydrylase	0.146195	1.78815	0.838467
MSMEG_0239	O-acetylhomoserine/O-acetylserine sulfhydrylase	0.545655	1.15285	0.205208
MSMEG_0240	conserved hypothetical protein	0.000176052	0.664824	-0.588956
MSMEG_0241	MmpL11 protein	0.0200145	0.613784	-0.704196
MSMEG_0242	conserved hypothetical protein	0.315339	0.847128	-0.239349
MSMEG_0243	conserved hypothetical protein	0.0247538	1.32729	0.408479
MSMEG_0244	two component response transcriptional regulatory protein prra	0.087607	1.50497	0.589733
MSMEG_0245	probable conserved transmembrane protein	0.12019	1.10049	0.138148
MSMEG_0246	sensor-type histidine kinase PrrB	0.000345741	1.76086	0.816281
MSMEG_0247	secreted peptidase	0.736828	1.06494	0.0907692
MSMEG_0248	conserved hypothetical protein	0.246023	2.45329	1.29472
MSMEG_0249	integral membrane protein	0.479343	1.08154	0.113086
MSMEG_0250	membrane protein, MmpL family	0.000507469	1.69242	0.759084
MSMEG_0251	conserved hypothetical protein	7.06906e-05	1.63839	0.712278
MSMEG_0252	tRNA (guanine-N(7)-)-methyltransferase	0.0448372	1.54942	0.631726
MSMEG_0253	conserved hypothetical protein	0.0600996	0.503798	-0.989083
MSMEG_0254	conserved hypothetical protein	0.00412277	1.31743	0.397732
MSMEG_0255	phosphoenolpyruvate carboxykinase	0.111763	0.795532	-0.330008
MSMEG_0256	conserved hypothetical protein	0.431271	1.28568	0.36253
MSMEG_0257	acyl-CoA synthase	0.287111	0.822965	-0.281097
MSMEG_0258	oxidoreductase, short chain dehydrogenase/reductase family	0.633178	1.26275	0.336573
MSMEG_0259	enoyl-CoA hydratase/isomerase	0.0390942	1.65283	0.724941
MSMEG_0260	DNA-binding protein	0.0508828	0.846235	-0.24087
MSMEG_0261	p40 protein	0.434708	0.891855	-0.165119
MSMEG_0262	conserved hypothetical protein	0.343472	0.92199	-0.117177
MSMEG_0263	amidohydrolase 3	0.281557	1.0699	0.0974785
MSMEG_0264	transmembrane transport protein	0.882666	1.03215	0.0456539
MSMEG_0265	uracil DNA glycosylase superfamily protein	0.789327	0.916506	-0.125784
MSMEG_0266	arginine decarboxylase	0.121494	0.0460634	-4.44024
MSMEG_0267	esterase	0.121943	0.0222485	-5.49015
MSMEG_0268	transcriptional regulator, GntR family	0.00149879	0.684531	-0.546812
MSMEG_0269	3-oxoacyl-[acyl-carrier-protein] reductase	0.234725	0.695898	-0.523052
MSMEG_0270	aminoglycoside phosphotransferase	0.038996	0.883612	-0.178514
MSMEG_0271	conserved hypothetical protein	0.0224643	2.28284	1.19083
MSMEG_0272	propanediol utilization protein PduA	0.06522	1.96674	0.975806
MSMEG_0273	ethanolamine utilization protein EutN	0.724447	1.12434	0.169073
MSMEG_0274	hypothetical protein	0.47015	1.41577	0.501589
MSMEG_0275	bacterial microcompartments protein family	0.0697214	1.83454	0.875421
MSMEG_0276	aldehyde-alcohol dehydrogenase	0.224791	1.47776	0.563412
MSMEG_0277	putative aminotransferase	0.0296747	2.52492	1.33624
MSMEG_0278	hypothetical protein	0.0374723	0.213912	-2.22491
MSMEG_0279	amino acid permease	0.878122	0.932748	-0.100441
MSMEG_0280	alpha/beta hydrolase fold	3.22222e-05	0.262261	-1.93092
MSMEG_0281	choline dehydrogenase	0.509175	0.877518	-0.188499
MSMEG_0282	conserved hypothetical protein	0.80558	0.973285	-0.0390652
MSMEG_0283	3-oxoacyl-[acyl-carrier-protein] reductase	0.0937076	1.33735	0.419376
MSMEG_0284	ribosyldihydronicotinamide dehydrogenase [quinone]	0.148311	1.84744	0.885529
MSMEG_0285	transcriptional regulator TetR family	0.91778	1.02746	0.0390794
MSMEG_0286	GntR-family transcriptional regulator	0.201952	1.62493	0.700376
MSMEG_0287	conserved hypothetical protein	0.950853	1.0715	0.0996302
MSMEG_0288	FAD dependent oxidoreductase, putative	0.214156	1.63722	0.711245
MSMEG_0289	alpha/beta hydrolase fold family protein	0.00823388	0.662627	-0.59373
MSMEG_0290	acyltransferase, ws/dgat/mgat subfamily	0.171436	1.1028	0.141172
MSMEG_0291	dioxygenase, TauD/TfdA family	0.0213668	1.83207	0.873478
MSMEG_0292	conserved hypothetical protein	0.134378	1.56793	0.648864
MSMEG_0293	rieske [2Fe-2S] domain protein	0.000154673	1.63163	0.706312
MSMEG_0294	3-oxoacyl-(acyl-carrier-protein) reductase	0.0185745	1.73018	0.790924
MSMEG_0295	oxidoreductase, FAD-binding	0.979316	1.03564	0.0505247
MSMEG_0296	transcriptional regulator, MarR family	0.0135443	2.19009	1.13099
MSMEG_0297	amidohydrolase	0.331493	0.907664	-0.13977
MSMEG_0298	conserved hypothetical protein	0.0323853	1.75995	0.815532
MSMEG_0299	rieske [2Fe-2S] domain protein	0.00839945	1.70833	0.772586
MSMEG_0300	amidohydrolase family	0.134034	1.23413	0.303495
MSMEG_0301	oxidoreductase, FAD-binding	0.0144568	0.690349	-0.534602
MSMEG_0302	peptidase, S9A/B/C families	0.00386396	0.577396	-0.792368
MSMEG_0303	alcohol dehydrogenase, zinc-containing	0.0155139	0.2972	-1.7505
MSMEG_0304	acyl-CoA synthase	0.111383	1.35717	0.440604
MSMEG_0305	acyltransferase domain protein	2.81957e-06	2.17688	1.12226
MSMEG_0306	arylamine N-acetyltransferase	0.137534	1.47399	0.559729
MSMEG_0307	transcriptional regulator, AraC family protein	0.0855377	1.87865	0.909694
MSMEG_0308	dihydrofolate reductase	0.333057	1.47874	0.564368
MSMEG_0309	aldehyde dehydrogenase family protein	0.0342529	1.59106	0.669986
MSMEG_0310	SAM-dependent methyltransferase	0.558493	1.2471	0.318573
MSMEG_0311	glycosyltransferase	0.095698	1.13524	0.182994
MSMEG_0312	2-dehydro-3-deoxyphosphogluconate aldolase/4-hydroxy-2-oxoglutarate aldolase	2.45771e-07	0.318501	-1.65063
MSMEG_0313	phosphogluconate dehydratase	1.44922e-06	0.371591	-1.42821
MSMEG_0314	glucose-6-phosphate 1-dehydrogenase	0.00810223	0.510356	-0.970424
MSMEG_0315	probable conserved transmembrane protein	0.0216163	0.779405	-0.359556
MSMEG_0316	putative NagC regulator	0.725309	1.06136	0.0859154
MSMEG_0317	conserved hypothetical protein	0.345956	1.1588	0.212636
MSMEG_0318	AMP-dependent synthetase and ligase	0.38375	0.922848	-0.115834
MSMEG_0319	acyltransferase	0.370269	1.13353	0.180827
MSMEG_0320	putative phosphotriesterase	0.862168	0.97718	-0.0333038
MSMEG_0321	transcriptional regulator	0.0166043	2.01782	1.01279
MSMEG_0322	glyoxylase family protein	0.709777	1.16222	0.216887
MSMEG_0323	acyl-CoA dehydrogenase, short-chain specific, putative	0.209956	1.62973	0.704632
MSMEG_0324	conserved hypothetical protein	0.101942	1.7135	0.776944
MSMEG_0325	conserved hypothetical protein	0.127402	1.64685	0.719709
MSMEG_0326	AMP-dependent synthetase and ligase	0.0558447	1.8793	0.910194
MSMEG_0327	aldehyde dehydrogenase	0.126308	1.78817	0.838483
MSMEG_0328	hypothetical protein	0.0614039	0.686936	-0.541753
MSMEG_0329	FMN oxidoreductase	0.870264	0.917494	-0.124229
MSMEG_0330	transcriptional regulator, LuxR family protein	0.000371072	4.8182	2.26849
MSMEG_0331	transcriptional regulator, LuxR family protein	0.753562	1.25559	0.328371
MSMEG_0332	2-nitropropane dioxygenase, NPD	0.0147114	1.6676	0.737773
MSMEG_0333	Carboxyl transferase domain protein	0.0439139	3.42357	1.7755
MSMEG_0334	acetyl-/propionyl-coenzyme A carboxylase alpha chain	0.122311	2.05226	1.03721
MSMEG_0335	enoyl-CoA hydratase/isomerase	0.0113663	2.26655	1.1805
MSMEG_0336	conserved hypothetical protein	0.140197	1.43644	0.522494
MSMEG_0337	conserved hypothetical protein	0.0267806	1.71047	0.774392
MSMEG_0338	acyl-CoA dehydrogenase fadE12	0.00234087	1.74889	0.806443
MSMEG_0339	FMN-dependent monooxygenase	0.0303584	3.54102	1.82417
MSMEG_0340	enoyl-CoA hydratase/isomerase family protein	0.756562	1.09733	0.133999
MSMEG_0341	conserved hypothetical protein	0.020442	1.26329	0.337186
MSMEG_0342	hypothetical protein	0.28214	1.41317	0.498939
MSMEG_0343	TetR-family transcriptional regulator	0.247113	0.751339	-0.412465
MSMEG_0344	conserved hypothetical protein	0.232873	1.59936	0.677493
MSMEG_0345	conserved hypothetical protein	0.496708	0.922529	-0.116334
MSMEG_0346	virulence factor	0.920375	1.02196	0.0313419
MSMEG_0347	virulence factor Mce family protein	0.351306	1.08737	0.120846
MSMEG_0348	mce-family protein mce3c	0.00184726	0.6741	-0.568965
MSMEG_0349	virulence factor mce family protein	0.146047	1.83815	0.878253
MSMEG_0350	virulence factor Mce family protein	0.823757	1.0832	0.115301
MSMEG_0351	virulence factor mce family protein	0.228884	0.723416	-0.467102
MSMEG_0352	conserved hypothetical protein	0.585153	1.14629	0.196974
MSMEG_0353	conserved hypothetical protein	0.491135	1.06922	0.0965645
MSMEG_0354	conserved hypothetical protein	0.00528611	1.38268	0.467467
MSMEG_0355	conserved hypothetical protein	0.190774	0.883717	-0.178343
MSMEG_0356	acetyltransferase	0.0318733	0.793088	-0.334447
MSMEG_0357	transmembrane transport protein	0.487191	0.740096	-0.434215
MSMEG_0358	ribonucleoside-diphosphate reductase, beta subunit	0.633394	0.809406	-0.305064
MSMEG_0359	conserved hypothetical protein	0.547843	0.849922	-0.234597
MSMEG_0360	conserved hypothetical protein	0.00135124	1.43581	0.521869
MSMEG_0361	Glycosyl hydrolase family 3	0.232327	1.22904	0.297535
MSMEG_0362	amidohydrolase 2	2.15095e-05	1.7341	0.794185
MSMEG_0363	TetR-family regulatory protein	0.00683844	1.51677	0.601005
MSMEG_0364	hypothetical protein	0.0286271	2.1893	1.13047
MSMEG_0365	conserved hypothetical protein	0.00717266	1.24157	0.312169
MSMEG_0366	hypothetical protein	0.0212724	2.21378	1.14651
MSMEG_0367	O-demethylpuromycin-O-methyltransferase	0.746996	0.975847	-0.0352731
MSMEG_0368	hypothetical protein	0.493904	1.36955	0.453699
MSMEG_0369	hypothetical protein	0.15754	1.29448	0.372368
MSMEG_0370	conserved hypothetical protein	0.0346719	1.24675	0.318168
MSMEG_0371	MaoC like domain protein	0.000144825	0.588005	-0.7661
MSMEG_0372	oxidoreductase, short chain dehydrogenase/reductase family	0.289028	0.859171	-0.218983
MSMEG_0373	3-ketoacyl-CoA thiolase	0.125478	0.920784	-0.119065
MSMEG_0374	glycolate oxidase subunit	0.000790049	0.322247	-1.63376
MSMEG_0375	phospholipase D family protein	0.00632779	0.0631873	-3.98422
MSMEG_0376	transcriptional regulator, AraC family	0.000646045	0.540567	-0.887455
MSMEG_0377	nitrile hydratase	0.0018646	0.326504	-1.61483
MSMEG_0378	nitrile hydratase, alpha subunit	0.268211	0.689138	-0.537135
MSMEG_0379	nitrile hydratase activator P14k	0.13735	0.698161	-0.518368
MSMEG_0380	MmpS4 protein	0.73036	1.18128	0.240355
MSMEG_0381	Mmp14a protein	0.171914	0.747372	-0.420102
MSMEG_0382	putative transport protein	0.919875	1.04868	0.0685741
MSMEG_0383	conserved hypothetical protein	0.107208	0.864141	-0.210661
MSMEG_0384	glucose-1-phosphate thymidylyltransferase	0.362337	0.844654	-0.243568
MSMEG_0385	hypothetical glycosyl transferase	0.975762	1.01115	0.0159905
MSMEG_0386	NAD dependent epimerase/dehydratase family	0.430797	0.742789	-0.428976
MSMEG_0387	Rmt2 protein	0.817451	0.949986	-0.0740217
MSMEG_0388	Macrocin-O-methyltransferase	0.0614251	0.702179	-0.51009
MSMEG_0389	hypothetical glycosyl transferase	0.931812	0.97523	-0.0361852
MSMEG_0390	putative acyltransferase	0.943522	1.02381	0.0339503
MSMEG_0391	Rmt3 protein	0.724479	1.06043	0.0846437
MSMEG_0392	hypothetical glycosyl transferase	0.501247	1.04902	0.0690448
MSMEG_0393	Fmt protein	0.388098	0.775692	-0.366445
MSMEG_0394	hypothetical protein	0.180779	0.826069	-0.275666
MSMEG_0395	hypothetical protein	0.369421	0.772336	-0.3727
MSMEG_0396	hypothetical protein	0.828417	0.935661	-0.0959421
MSMEG_0399	conserved domain protein	0.157849	0.761225	-0.393605
MSMEG_0400	peptide synthetase	0.022115	1.64891	0.721517
MSMEG_0401	putative non-ribosomal peptide synthase	0.425699	0.731219	-0.451624
MSMEG_0402	linear gramicidin synthetase subunit D	0.00528787	1.28547	0.362293
MSMEG_0403	integral membrane protein	0.00421537	1.50236	0.587227
MSMEG_0404	sigma associated protein	0.795512	1.07526	0.10469
MSMEG_0405	extra cytoplasmic sigma factor	0.257319	1.23333	0.302564
MSMEG_0406	acyl-coA-dehydrogenase	0.000133552	1.64341	0.716691
MSMEG_0407	conserved hypotetical protein	0.451956	0.817792	-0.290194
MSMEG_0408	type I modular polyketide synthase	0.512748	1.28127	0.357577
MSMEG_0409	Condensation domain protein	0.0954202	1.34328	0.425756
MSMEG_0410	MmpL protein	0.238813	1.38191	0.466661
MSMEG_0411	acyl-CoA synthase	0.0521994	0.845245	-0.242559
MSMEG_0412	conserved hypothetical protein	0.000147705	0.672916	-0.571502
MSMEG_0413	conserved hypothetical protein	0.945026	0.995918	-0.00590064
MSMEG_0414	oxidoreductase, 2OG-Fe(II) oxygenase family	0.405299	1.39899	0.484387
MSMEG_0415	NADH-fmn oxidoreductase	0.117359	1.43175	0.517775
MSMEG_0416	hypothetical protein	0.0315084	1.42324	0.509182
MSMEG_0417	succinate dehydrogenase	0.000416481	2.30391	1.20409
MSMEG_0418	succinate dehydrogenase flavoprotein subunit	0.943658	1.08082	0.11212
MSMEG_0419	integral membrane protein	0.355846	1.60555	0.683066
MSMEG_0420	conserved hypothetical protein	0.173834	1.82976	0.871652
MSMEG_0421	hypothetical protein	0.0769435	2.06242	1.04434
MSMEG_0422	transferase	0.672493	0.952146	-0.0707446
MSMEG_0423	conserved hypothetical protein	0.836197	0.977312	-0.0331092
MSMEG_0424	Hsp20/alpha crystallin family	0.111694	0.744973	-0.424741
MSMEG_0425	putative membrane protein DcsA	0.131758	1.52992	0.613458
MSMEG_0426	transcriptional regulator, GntR family	0.507276	1.39976	0.485179
MSMEG_0427	nitrite reductase [NAD(P)H], large subunit	0.487666	1.24688	0.318322
MSMEG_0428	nitrite reductase [NAD(P)H] small subunit	0.512182	1.3526	0.435734
MSMEG_0429	putative ferric uptake regulator	0.928939	1.1107	0.151471
MSMEG_0431	secreted protein	1.19876e-07	0.260613	-1.94002
MSMEG_0432	uroporphyrinogen-III synthetase	1.17387e-05	0.451042	-1.14867
MSMEG_0433	nitrite extrusion protein	0.838288	1.1892	0.249994
MSMEG_0434	aminoglycoside 2-N-acetyltransferase (AAC(2)-Id)	0.859455	1.11008	0.150658
MSMEG_0435	allophanate hydrolase subunit 2	0.0315322	0.519899	-0.943696
MSMEG_0436	allophanate hydrolase subunit 1	0.0335344	0.34965	-1.51602
MSMEG_0437	conserved hypothetical integral membrane protein	0.238981	0.845549	-0.242039
MSMEG_0438	Periplasmic binding protein	0.0345601	1.7794	0.831394
MSMEG_0439	conserved hypothetical protein	0.317218	1.32961	0.411004
MSMEG_0440	hypothetical protein	0.44378	1.1623	0.216982
MSMEG_0441	conserved hypothetical protein, putative	0.942031	1.01031	0.0148047
MSMEG_0442	tetracyclin repressor, C- all-alpha domain protein	0.884162	1.08176	0.113386
MSMEG_0443	hydrolase, carbon-nitrogen family	0.80861	0.962516	-0.055118
MSMEG_0444	agmatine deiminase	3.28228e-05	3.07712	1.62158
MSMEG_0445	amidohydrolase family	0.349306	1.59725	0.675591
MSMEG_0446	putrescine importer	0.000240082	1.79661	0.845278
MSMEG_0447	conserved hypothetical protein	0.356526	1.36874	0.452844
MSMEG_0448	transcriptional regulator, MarR family	0.118899	1.84756	0.88562
MSMEG_0449	transporter, major facilitator family, putative	0.00198391	0.261004	-1.93786
MSMEG_0450	hypothetical protein	0.172059	0.480516	-1.05734
MSMEG_0451	oxidoreductase, FAD-linked	0.0530963	0.0386005	-4.69524
MSMEG_0452	inner membrane permease YgbN	0.0026887	0.706735	-0.500758
MSMEG_0453	shikimate kinase	0.189918	0.235457	-2.08647
MSMEG_0454	GntR-family transcriptional regulator	0.617717	0.876315	-0.190479
MSMEG_0455	aldehyde dehydrogenase	0.375455	0.740202	-0.434008
MSMEG_0456	DNA gyrase subunit A	0.00023059	1.55866	0.640305
MSMEG_0457	DNA topoisomerase IV subunit B	0.00161251	1.3324	0.414029
MSMEG_0458	two-component system sensor kinase	0.543603	0.648115	-0.625679
MSMEG_0459	two-component system response regulator	0.0219972	1.53102	0.614496
MSMEG_0460	alpha/beta hydrolase fold	0.0737348	1.21841	0.284998
MSMEG_0461	CinZ protein	0.0168654	1.58452	0.664045
MSMEG_0462	MmpS4 protein	0.292634	1.31468	0.394717
MSMEG_0463	MmpL4 protein	0.0961079	1.81688	0.861463
MSMEG_0464	phosphomethylpyrimidine kinase	0.0136187	1.98327	0.987881
MSMEG_0465	transcriptional regulator, TetR family protein	0.0323033	1.26043	0.333921
MSMEG_0466	hypothetical protein	0.131862	0.466854	-1.09896
MSMEG_0467	membrane transport protein	0.841264	0.942589	-0.0852998
MSMEG_0468	integral membrane protein	0.0120688	0.415074	-1.26856
MSMEG_0469	transcriptional regulatory protein PadR-	0.102169	2.28527	1.19236
MSMEG_0470	para-nitrobenzyl esterase	0.00572755	1.84823	0.886145
MSMEG_0471	transcriptional regulator LysR family	0.220113	1.56724	0.648227
MSMEG_0472	putative lipoprotein	0.00090807	1.69334	0.759869
MSMEG_0473	transcriptional regulator, LuxR family	0.0686028	0.650902	-0.619488
MSMEG_0474	glucosamine--fructose-6-phosphate aminotransferase [isomerizing]	0.763299	1.44101	0.527081
MSMEG_0475	nucleotide-sugar dehydrogenase	0.0305398	2.22286	1.15242
MSMEG_0476	chitin synthase	0.0889184	2.52301	1.33514
MSMEG_0477	hypothetical protein	0.800942	1.21256	0.278061
MSMEG_0478	secreted protein, putative	0.0445344	2.12818	1.08962
MSMEG_0479	hypothetical protein	0.515746	0.82546	-0.27673
MSMEG_0480	transcriptional regulator, GntR family	0.574154	1.12971	0.175957
MSMEG_0481	FAD dependent oxidoreductase	0.181877	1.63451	0.708858
MSMEG_0482	dihydroxy-acid dehydratase	7.03052e-05	0.156194	-2.67859
MSMEG_0483	shikimate transporter	0.920508	1.11403	0.155791
MSMEG_0484	formamidase	0.100671	1.11486	0.156862
MSMEG_0485	amidase	0.776586	1.08911	0.123152
MSMEG_0486	putative ABC transporter, periplasmic protein	0.802976	1.22941	0.297962
MSMEG_0487	ABC transporter permease	0.139647	1.52878	0.61238
MSMEG_0488	ABC transporter ATP-binding protein	0.975997	1.03973	0.0562089
MSMEG_0489	racemase	0.544423	0.92279	-0.115925
MSMEG_0490	enoyl-CoA hydratase	0.139348	0.856193	-0.223991
MSMEG_0491	transcriptional regulator, LacI family	0.00048345	1.46598	0.551865
MSMEG_0492	conserved hypothetical protein	0.174735	1.215	0.280957
MSMEG_0493	hypothetical protein	0.185955	0.779193	-0.359948
MSMEG_0494	hypothetical protein	0.510536	0.830162	-0.268534
MSMEG_0495	glycerol dehydratase reactivase chain A, putative	0.017198	2.38805	1.25583
MSMEG_0496	coenzyme B12-dependent glycerol dehydrogenase small subunit	0.619887	1.13884	0.187564
MSMEG_0497	glycerol dehydratase large subunit	0.120209	0.731051	-0.451956
MSMEG_0498	hypothetical protein	0.571564	1.34245	0.42487
MSMEG_0499	amino acid permease-associated region	0.490281	1.21934	0.286106
MSMEG_0500	regulator of polyketide synthase expression, putative	0.00983457	1.55116	0.633348
MSMEG_0501	glucosamine-6-phosphate deaminase 1	0.00416233	1.42276	0.508695
MSMEG_0502	glucosidase	0.192427	1.51724	0.601449
MSMEG_0503	DeoR-family transcriptional regulator	0.0857385	0.387391	-1.36814
MSMEG_0504	carbohydrate kinase	0.0238823	1.36767	0.451717
MSMEG_0505	probable sugar ABC transporter, substrate-binding protein, putative	0.849958	1.08396	0.116317
MSMEG_0506	ABC transporter, permease protein	0.291411	1.71048	0.7744
MSMEG_0507	probable sugar ABC transporter, permease protein	0.0858603	2.36021	1.23891
MSMEG_0508	glycerol-phosphate porter	0.0430192	1.97995	0.985466
MSMEG_0509	transcriptional regulatory protein	0.0864728	1.22182	0.289027
MSMEG_0510	D-tagatose-bisphosphate aldolase, class II, non-catalytic subunit	0.0624269	0.801527	-0.319176
MSMEG_0511	putative sugar isomerase, AgaS family	0.189813	1.57566	0.655956
MSMEG_0512	BadF/BadG/BcrA/BcrD ATPase family	0.060818	2.15695	1.10899
MSMEG_0513	integral membrane protein	0.0293925	2.48922	1.31569
MSMEG_0514	alpha-galactosidase	0.00853649	2.47633	1.3082
MSMEG_0515	probable sugar transporter sugar binding lipoprotein	0.0268998	1.90756	0.931727
MSMEG_0516	sugar transport system	0.190665	1.19562	0.257761
MSMEG_0517	sugar binding-protein dependent transporter system permease	0.293442	1.2712	0.34619
MSMEG_0518	ABC transporter, nucleotide binding/ATPase protein [sn-Glycerol-3-phosphate]	0.0321637	1.3777	0.462262
MSMEG_0519	conserved hypothetical protein	0.61513	0.936936	-0.093977
MSMEG_0520	porin	0.364169	1.77677	0.829259
MSMEG_0521	conserved hypothetical protein	0.0190707	0.185792	-2.42824
MSMEG_0522	pp24 protein	0.61949	0.76467	-0.387091
MSMEG_0523	DNA-binding protein	0.527578	0.8981	-0.155051
MSMEG_0524	short chain dehydrogenase	0.394589	1.61995	0.695947
MSMEG_0525	hypothetical protein	0.862115	1.16502	0.220359
MSMEG_0526	oxidoreductase, GMC family	0.375765	0.77822	-0.361749
MSMEG_0527	2-hydroxycyclohexnecarboxyl-CoA dehydrogenase	0.742834	1.09495	0.130868
MSMEG_0528	conserved hypothetical protein	0.744544	1.1282	0.174016
MSMEG_0529	probable serine/threonine-protein kinase PknK	0.659883	0.963048	-0.0543211
MSMEG_0530	short chain dehydrogenase	0.0505236	4.88911	2.28957
MSMEG_0531	putative acyl-CoA dehydrogenase	0.0360613	0.704634	-0.505054
MSMEG_0532	transcriptional regulator, TetR family protein	0.663599	1.03367	0.0477811
MSMEG_0533	gp236 protein	0.0314414	0.677562	-0.561575
MSMEG_0534	permease, major facilitator family	0.000318956	0.584601	-0.774476
MSMEG_0535	GntR-family transcriptional regulator	0.00812701	0.683439	-0.549116
MSMEG_0536	intracellular protease, PfpI family	0.00382969	0.30886	-1.69497
MSMEG_0537	conserved hypothetical protein	0.772169	0.964208	-0.0525844
MSMEG_0538	regulatory protein, MarR	0.105313	1.12247	0.166673
MSMEG_0539	transcriptional regulator, Crp/Fnr family	0.784523	0.957478	-0.0626893
MSMEG_0540	transcriptional regulator, putative	0.220453	1.85577	0.892018
MSMEG_0541	hypothetical protein	0.000180608	1.64107	0.714635
MSMEG_0542	antar domain protein	0.658391	0.96061	-0.0579778
MSMEG_0543	conserved hypothetical protein	0.140109	0.661628	-0.595907
MSMEG_0544	transcriptional regulator	0.0209968	1.18416	0.243867
MSMEG_0545	transcriptional regulator, LuxR family	0.816762	1.0736	0.102459
MSMEG_0546	conserved hypothetical protein	0.696446	1.02327	0.0331923
MSMEG_0548	chromosome replication initiation inhibitor protein	0.0841366	1.16893	0.225194
MSMEG_0549	ABC transporter, permease protein	7.39737e-06	2.52119	1.3341
MSMEG_0550	sulfonate binding protein	0.627549	1.26296	0.336807
MSMEG_0551	ABC nitrate/sulfonate/bicarbonate transporter, ATPase subunit	0.124906	1.72931	0.790194
MSMEG_0552	conserved hypothetical protein	0.934837	1.06157	0.0862007
MSMEG_0553	probable sugar ABC transporter, substrate-binding protein, putative	0.0409127	1.53802	0.621074
MSMEG_0554	ABC transporter permease protein, putative	0.00020415	1.92807	0.947161
MSMEG_0555	ABC transporter permease protein	0.0192636	3.04622	1.60702
MSMEG_0556	ABC transporter, nucleotide binding/ATPase protein [sugars]	0.714351	1.41369	0.499466
MSMEG_0557	hypothetical protein	0.0614903	0.549242	-0.864485
MSMEG_0558	conserved hypothetical protein	0.00629223	0.834903	-0.26032
MSMEG_0559	conserved domain protein	0.548505	0.702158	-0.510132
MSMEG_0560	dihydrodipicolinate reductase, N-terminus domain protein	0.372454	1.2806	0.356817
MSMEG_0561	putative TetR family receptor protein	0.443977	1.54322	0.625942
MSMEG_0562	conserved hypothetical protein	0.084392	1.7736	0.826678
MSMEG_0563	hypothetical protein	0.237623	1.18327	0.242777
MSMEG_0564	xanthine/uracil permease	0.812741	1.06078	0.0851245
MSMEG_0565	putative glycosyl transferases group 1	0.134951	1.52554	0.609323
MSMEG_0566	aliphatic amidase	0.680574	0.863893	-0.211076
MSMEG_0567	selenophosphate synthetase	0.923922	1.07127	0.0993177
MSMEG_0568	radical SAM domain protein	0.600531	0.803301	-0.315988
MSMEG_0569	flavoprotein involved in K+ transport	0.142245	0.436389	-1.19631
MSMEG_0570	conserved hypothetical protein	0.921105	0.973857	-0.0382177
MSMEG_0571	hydrolase, carbon-nitrogen family	0.0108452	0.357924	-1.48228
MSMEG_0572	conserved hypothetical protein	0.110983	0.650315	-0.62079
MSMEG_0573	putative ECF sigma factor RpoE1	0.044754	1.70033	0.765817
MSMEG_0574	putative ECF sigma factor RpoE1	0.660044	0.902044	-0.14873
MSMEG_0575	MmpS1 protein	0.121882	0.390278	-1.35743
MSMEG_0576	MmpL4 protein	9.17041e-06	0.266161	-1.90963
MSMEG_0577	major facilitator superfamily, putative	0.829146	1.09355	0.129019
MSMEG_0578	acyl-CoA dehydrogenase, middle domain protein	0.00999414	1.55178	0.633924
MSMEG_0579	helix-turn-helix, Fis-type	0.0054836	2.39933	1.26263
MSMEG_0580	conserved hypothetical protein	0.554024	0.94134	-0.0872121
MSMEG_0581	4-aminobutyrate transaminase	0.143544	1.81499	0.859961
MSMEG_0582	succinic semialdehyde dehydrogenase	0.517616	1.63059	0.705391
MSMEG_0583	probable membrane protein	0.605627	1.38273	0.467518
MSMEG_0584	hypothetical protein	0.00123634	0.483598	-1.04812
MSMEG_0585	L-carnitine dehydratase/bile acid-inducible protein F	0.0898627	1.87664	0.908155
MSMEG_0586	stas domain, putative	0.0428982	0.147441	-2.76179
MSMEG_0587	L-rhamnose 1-epimerase	0.812979	1.07493	0.104248
MSMEG_0588	putative rhamnose tranport protein, MFS family	0.947856	1.03637	0.0515444
MSMEG_0589	L-rhamnose isomerase	0.0147138	0.472798	-1.08071
MSMEG_0590	rhamnulose-1-phosphate aldolase/alcohol dehydrogenase	0.471144	0.960778	-0.0577246
MSMEG_0591	rhamnulokinase	0.261419	1.85012	0.88762
MSMEG_0592	putative rhamnose catabolism operon transcriptional regulator	0.461663	1.16015	0.214311
MSMEG_0593	conserved hypothetical protein	0.0617467	0.531731	-0.911232
MSMEG_0594	iron-sulfur cluster binding protein	0.892598	0.966864	-0.0486154
MSMEG_0595	glycolate oxidase	0.000999823	1.32942	0.410799
MSMEG_0596	bacterial regulatory proteins, GntR family	0.229294	2.61189	1.38509
MSMEG_0597	conserved hypothetical protein	0.0220434	0.839395	-0.252578
MSMEG_0598	hypothetical protein	0.00846811	1.2007	0.263878
MSMEG_0599	acyl-CoA synthase	0.822353	1.14239	0.19205
MSMEG_0600	dehydrogenase	0.123687	0.276969	-1.85221
MSMEG_0601	conserved hypothetical protein	0.0475961	0.585125	-0.773184
MSMEG_0602	hypothetical protein	0.00102629	1.44045	0.526523
MSMEG_0603	putative acyl-CoA dehydrogenase	0.101404	1.25224	0.32451
MSMEG_0604	glyoxylate reductase	0.306286	0.77668	-0.364608
MSMEG_0605	conserved hypothetical protein	0.229973	1.71846	0.78112
MSMEG_0606	transcriptional regulator, TetR family protein	0.000563725	1.98752	0.990973
MSMEG_0607	methyltransferase, putative, family	0.965579	1.00706	0.0101455
MSMEG_0608	glyoxalase family protein	0.0808798	2.06174	1.04386
MSMEG_0609	helix-turn-helix domain protein	0.0916606	1.53518	0.618405
MSMEG_0610	beta-lactamase	0.565478	1.27747	0.353286
MSMEG_0611	para-nitrobenzyl esterase	0.14865	1.61121	0.688148
MSMEG_0612	transcriptional regulator, TetR family	0.000221772	1.93045	0.94894
MSMEG_0613	conserved hypothetical protein	0.222163	0.527967	-0.921481
MSMEG_0614	methyltransferase	0.402077	1.19001	0.250971
MSMEG_0615	ATPase, AAA family	0.0102645	2.18592	1.12824
MSMEG_0616	conserved hypothetical protein	0.000810232	3.13652	1.64916
MSMEG_0617	ftsk/spoiiie family protein	0.307147	1.94115	0.956913
MSMEG_0618	pe family protein	0.00015041	1.78042	0.83222
MSMEG_0619	ppe family protein	0.00589762	1.4043	0.489852
MSMEG_0620	pe family protein	0.687641	0.908651	-0.138201
MSMEG_0621	low molecular weight protein antigen 7	0.015693	0.673276	-0.57073
MSMEG_0622	putative DNA-binding protein	0.633034	0.895893	-0.158602
MSMEG_0623	secretion protein Snm4	0.240082	1.54648	0.628991
MSMEG_0624	subtilase family protein	0.0238668	1.26735	0.341821
MSMEG_0625	conserved hypothetical protein	0.00597374	1.37857	0.463168
MSMEG_0626	conserved hypothetical protein	0.211319	1.11674	0.159288
MSMEG_0627	glycosyl transferase, family 39	0.485374	0.941351	-0.0871957
MSMEG_0628	amidohydrolase family	0.0617507	0.798634	-0.324394
MSMEG_0629	trans-aconitate 2-methyltransferase	0.820717	0.888338	-0.170819
MSMEG_0630	conserved hypothetical protein	0.00969071	1.50664	0.591332
MSMEG_0631	sulfatase family protein, authentic frameshift	0.966683	1.01861	0.0265962
MSMEG_0632	conserved hypothetical protein	0.104487	1.1052	0.144309
MSMEG_0633	PAP2 superfamily protein	0.823083	1.0377	0.0533944
MSMEG_0634	PAP2 superfamily protein	0.258942	2.01406	1.01011
MSMEG_0635	putative conserved exported protein	0.898974	1.15198	0.20412
MSMEG_0636	conserved hypothetical protein	0.0718266	0.1491	-2.74565
MSMEG_0637	iron-sulfur binding oxidoreductase	0.000421683	0.0153846	-6.02237
MSMEG_0638	conserved hypothetical proline and threonine rich protein	0.476085	0.786515	-0.346454
MSMEG_0639	oligopeptide transport ATP-binding protein AppF	0.314875	1.13666	0.184803
MSMEG_0640	oligopeptide transport ATP-binding protein OppD	0.0480679	1.13447	0.182015
MSMEG_0641	binding-protein-dependent transport systems inner membrane component	0.624129	0.921433	-0.118049
MSMEG_0642	hypothetical ABC transporter permease protein YliD	0.012872	1.38314	0.467944
MSMEG_0643	extracellular solute-binding protein, family 5, putative	0.677796	1.10646	0.145953
MSMEG_0644	cupin domain protein	0.174547	1.8839	0.913722
MSMEG_0645	putative beta-1,3-glucanase	0.443684	1.17003	0.226545
MSMEG_0646	putative transporter	0.586125	0.758315	-0.399131
MSMEG_0647	phosphonate ABC transporter, ATP-binding protein	0.127909	1.75531	0.811724
MSMEG_0649	phosphonate-binding periplasmic protein	0.267127	1.45469	0.540712
MSMEG_0650	GntR-family transcriptional regulator	0.80941	0.886049	-0.174542
MSMEG_0651	putative conserved exported protein	1.49689e-05	0.215569	-2.21378
MSMEG_0652	hypothetical protein	0.564672	1.1346	0.182186
MSMEG_0653	hypothetical protein	0.510006	1.48268	0.568211
MSMEG_0654	conserved hypothetical protein	0.0180575	2.51111	1.32833
MSMEG_0655	glucose 1-dehydrogenase, putative	0.858252	0.956003	-0.0649132
MSMEG_0656	transcriptional regulator, TetR family protein	0.883867	1.01423	0.0203875
MSMEG_0657	Rieske 2Fe-2S domain protein	0.000182017	2.06991	1.04957
MSMEG_0658	polyamine ABC-transporter, inner membrane subunit	0.933673	1.25181	0.324014
MSMEG_0659	polyamine ABC transporter permease protein	0.0135506	2.21336	1.14624
MSMEG_0660	Bacterial extracellular solute-binding protein	0.128431	0.787874	-0.343963
MSMEG_0661	glutamate-1-semialdehyde 2,1-aminomutase	0.127806	1.40975	0.495444
MSMEG_0662	putrescine transport ATP-binding protein PotG	0.167138	0.692278	-0.530577
MSMEG_0663	TetR-family transcriptional regulator	0.0189632	1.66826	0.738343
MSMEG_0664	FAD dependent oxidoreductase	0.0180813	1.88541	0.914876
MSMEG_0665	sarcosine oxidase subunit beta, putative	0.328838	1.28911	0.366378
MSMEG_0666	acetyl-CoA synthetase, putative	0.595127	0.944589	-0.0822414
MSMEG_0667	butyryl-CoA dehydrogenase	0.613388	1.07777	0.108047
MSMEG_0668	integral membrane protein	0.305901	1.14344	0.19338
MSMEG_0669	hypothetical protein	0.127152	0.0228777	-5.44991
MSMEG_0670	FAD dependent oxidoreductase	0.00905836	0.239809	-2.06004
MSMEG_0671	S-(hydroxymethyl)glutathione dehydrogenase	3.72243e-05	0.031744	-4.97737
MSMEG_0672	conserved hypothetical protein	0.00011022	0.299659	-1.73861
MSMEG_0673	hypothetical protein	9.88082e-05	3.76192	1.91147
MSMEG_0674	ErfK/YbiS/YcfS/YnhG family protein	0.196711	1.75092	0.808112
MSMEG_0675	putative cytochrome P450 144	0.774401	1.13582	0.183736
MSMEG_0676	putative transcriptional regulatory protein	0.00217372	1.81854	0.862777
MSMEG_0678	deoxycytidine triphosphate deaminase	0.480932	1.26159	0.335241
MSMEG_0679	conserved hypothetical protein	0.937759	1.04564	0.0643832
MSMEG_0680	UDP-glucose 6-dehydrogenase	0.0385126	2.49523	1.31917
MSMEG_0681	P450 heme-thiolate protein	0.189808	0.871513	-0.198406
MSMEG_0682	conserved hypothetical protein, putative	0.395461	0.928797	-0.106564
MSMEG_0683	conserved hypothetical protein	0.797611	1.05182	0.0728874
MSMEG_0684	aldehyde oxidase and xanthine dehydrogenase, molybdopterin binding	6.8349e-05	0.0280132	-5.15775
MSMEG_0685	oxidoreductase, molybdopterin-binding subunit	0.00201303	0.0293315	-5.0914
MSMEG_0686	oxidoreductase	4.82527e-05	0.0682178	-3.87371
MSMEG_0687	conserved hypothetical protein	0.7731	0.927773	-0.108157
MSMEG_0688	aspartate aminotransferase	0.726159	1.08104	0.11242
MSMEG_0689	hypothetical protein	0.776283	1.27642	0.352107
MSMEG_0690	iron-sulfur cluster-binding protein	0.489058	0.752437	-0.410357
MSMEG_0691	putative transcriptional regulatory protein	0.923821	1.03255	0.0462154
MSMEG_0692	conserved hypothetical protein	0.027987	1.52085	0.60488
MSMEG_0693	conserved hypothetical protein	0.374044	1.30486	0.383893
MSMEG_0694	conserved hypothetical protein	0.000213342	1.62392	0.699483
MSMEG_0695	isoniazid inductible protein IniA	0.700095	1.10644	0.145924
MSMEG_0696	alanine-rich protein	0.019013	0.0343445	-4.86378
MSMEG_0697	integral membrane protein	0.000824708	0.0482842	-4.37231
MSMEG_0698	isoniazid inductible protein IniC	0.898683	1.03079	0.04375
MSMEG_0699	conserved hypothetical proline rich protein	0.575103	0.93136	-0.102588
MSMEG_0700	hypothetical protein	0.792578	1.05884	0.0824894
MSMEG_0701	hypothetical protein	0.303912	0.694803	-0.525324
MSMEG_0702	monooxygenase	0.853271	0.967181	-0.0481428
MSMEG_0703	conserved hypothetical protein	0.0237143	1.17869	0.237183
MSMEG_0704	LpqJ protein	0.0015657	1.54121	0.624059
MSMEG_0705	putative permease of the major facilitator superfamily	0.142077	0.911876	-0.13309
MSMEG_0706	4-carboxy-4-hydroxy-2-oxoadipate aldolase	0.000999932	0.347996	-1.52286
MSMEG_0707	conserved hypothetical protein	0.741276	0.858939	-0.219372
MSMEG_0708	transcriptional regulator, LysR family	0.299468	0.88933	-0.169209
MSMEG_0709	chaperone protein DnaK	0.293819	0.679859	-0.556692
MSMEG_0710	co-chaperone GrpE	0.280555	0.683356	-0.549291
MSMEG_0711	chaperone protein DnaJ	0.000418587	0.668719	-0.580527
MSMEG_0712	transcriptional regulator, TetR family	0.392026	0.87541	-0.191969
MSMEG_0713	transcriptional regulator, MerR family	0.225646	0.597123	-0.7439
MSMEG_0714	acyl-CoA dehydrogenase	0.00717725	1.66888	0.738876
MSMEG_0715	3-oxoacyl-[acyl-carrier-protein] reductase	0.221917	1.02046	0.0292147
MSMEG_0716	major facilitator superfamily	0.00940992	2.72518	1.44635
MSMEG_0717	aldose 1-epimerase subfamily	0.72456	1.08361	0.11584
MSMEG_0718	acetyl-CoA synthetase	0.459902	1.50808	0.592711
MSMEG_0719	flavohemoprotein	0.024558	1.31278	0.392629
MSMEG_0720	integral membrane protein	0.228008	1.56969	0.650479
MSMEG_0721	RemQ protein	0.524005	1.21322	0.278839
MSMEG_0722	conserved hypothetical protein	0.513275	1.19665	0.258999
MSMEG_0723	conserved hypothetical protein	0.346353	1.44067	0.526741
MSMEG_0726	hypothetical protein	0.000187881	1.82177	0.865343
MSMEG_0727	hypothetical protein	0.341846	1.64155	0.715059
MSMEG_0728	hypothetical protein	0.944151	1.01951	0.0278722
MSMEG_0729	conserved hypothetical protein	0.200023	1.08833	0.122113
MSMEG_0730	oleandomycin glycosyltransferase	0.486684	1.2082	0.272861
MSMEG_0731	conserved hypothetical protein	0.0436255	0.461346	-1.11608
MSMEG_0732	chaperone ClpB	0.703928	1.06732	0.0939979
MSMEG_0733	dihydrodipicolinate reductase, N-terminus domain protein	0.100409	1.27846	0.354406
MSMEG_0734	rieske [2Fe-2S] domain protein	0.476809	1.23876	0.308895
MSMEG_0735	putative transcriptional regulator	0.435012	1.32966	0.411061
MSMEG_0736	conserved hypothetical protein	0.486434	0.932403	-0.100975
MSMEG_0737	dehydrogenase	0.829224	0.98767	-0.0178986
MSMEG_0738	conserved hypothetical protein	0.0687759	1.17776	0.236047
MSMEG_0739	spou rrna methylase family protein	0.0180019	1.25635	0.329244
MSMEG_0740	glycosyl hydrolase family 76	0.0881804	1.64759	0.720355
MSMEG_0741	conserved hypothetical protein	0.0526032	0.818144	-0.289574
MSMEG_0742	probable transcriptional regulatory protein	0.213261	1.24657	0.317965
MSMEG_0743	xanthine dehydrogenase	0.158037	1.4196	0.505482
MSMEG_0744	carbon monoxide dehydrogenase medium chain	0.197477	1.20176	0.265149
MSMEG_0745	[2Fe-2S] binding domain protein	0.60144	1.38643	0.471371
MSMEG_0746	carbon-monoxide dehydrogenase, large subunit	0.677811	1.11132	0.152275
MSMEG_0747	carbon monoxide dehydrogenase F protein	0.100047	0.626703	-0.674147
MSMEG_0748	ATPase associated with various cellular activities, AAA_5	0.117331	1.89244	0.920245
MSMEG_0749	carbon monoxide dehydrogenase subunit G (CoxG) family	0.959173	1.01644	0.0235256
MSMEG_0750	membrane protein	0.568766	0.89505	-0.159959
MSMEG_0751	conserved hypothetical protein	0.0572515	1.8795	0.910351
MSMEG_0752	fructose-bisphosphate aldolase, class II	0.236633	0.785701	-0.347948
MSMEG_0753	conserved hypothetical protein	0.0952148	0.760968	-0.394092
MSMEG_0754	conserved hypothetical protein	0.0380621	1.39121	0.476339
MSMEG_0755	cobalt-zinc-cadmium resistance protein	0.867451	1.17505	0.232722
MSMEG_0756	peptidase, M50B family	0.00168141	1.27554	0.351104
MSMEG_0757	hypothetical protein	0.0019604	0.213775	-2.22583
MSMEG_0758	conserved hypothetical protein	0.0988838	1.67183	0.741427
MSMEG_0759	adenylosuccinate synthetase	0.914876	1.02303	0.0328462
MSMEG_0760	thioesterase family protein	0.0555599	2.07448	1.05275
MSMEG_0761	conserved domain protein	0.176978	1.46481	0.550713
MSMEG_0762	cytochrome P450 FAS1	0.619231	1.08048	0.111677
MSMEG_0763	antibiotic transporter	0.0265003	0.355038	-1.49395
MSMEG_0764	Na+/H+ antiporter	7.94464e-06	0.31532	-1.66511
MSMEG_0765	zinc finger, UBP-type	0.520515	1.0836	0.11583
MSMEG_0766	phosphoribosylglycinamide formyltransferase 2	0.44618	1.27334	0.348616
MSMEG_0767	hypothetical protein	0.37653	0.9576	-0.0625052
MSMEG_0768	conserved hypothetical protein	0.502224	0.867461	-0.20513
MSMEG_0769	O-succinylhomoserine sulfhydrylase	0.00243896	0.769646	-0.377734
MSMEG_0770	hypothetical protein	0.736922	0.955063	-0.0663319
MSMEG_0771	hypothetical oxidoreductase YqjQ	0.8926	1.13529	0.183055
MSMEG_0772	phytase	0.898377	0.978894	-0.0307753
MSMEG_0773	acetyltransferase	0.216089	0.508262	-0.976356
MSMEG_0774	flavin-dependent oxidoreductase	0.0381761	0.56762	-0.817002
MSMEG_0775	metallo-beta-lactamase superfamily protein	0.626565	0.945123	-0.0814254
MSMEG_0776	conserved hypothetical protein	9.1293e-06	0.377719	-1.40462
MSMEG_0777	F420-dependent glucose-6-phosphate dehydrogenase	0.398613	1.095	0.130928
MSMEG_0778	putative transcriptional regulator	0.288772	0.627506	-0.672298
MSMEG_0779	short-chain dehydrogenase/reductase SDR	0.0903597	0.261618	-1.93447
MSMEG_0780	phosphotransferase enzyme family protein	0.216957	1.78151	0.833103
MSMEG_0781	amino acid permease	0.0165364	0.371093	-1.43015
MSMEG_0782	aminotransferase class-III	0.935503	1.11627	0.158683
MSMEG_0783	phosphate acetyltransferase	0.284239	1.85211	0.889166
MSMEG_0784	acetate kinase	0.851006	1.03862	0.0546729
MSMEG_0785	conserved hypothetical protein	0.738988	0.989838	-0.0147356
MSMEG_0786	serine/threonine protein kinase	1.44141e-05	0.539231	-0.891024
MSMEG_0787	Bacterial extracellular solute-binding proteins, family 3	0.00298293	2.14331	1.09984
MSMEG_0788	putative conserved membrane protein	0.0449643	4.74365	2.246
MSMEG_0789	thiamine-phosphate pyrophosphorylase	0.867766	1.05848	0.0819999
MSMEG_0790	hydrolase, NUDIX family	0.0252911	1.21715	0.283502
MSMEG_0791	glycine oxidase ThiO	0.0280103	0.81905	-0.287976
MSMEG_0792	thiamine biosynthesis protein ThiS	0.00435544	1.25683	0.329788
MSMEG_0793	thiazole biosynthesis protein ThiG	0.267958	1.46808	0.55393
MSMEG_0794	conserved hypothetical protein	0.162125	0.902559	-0.147906
MSMEG_0795	ABC transporter ATP-binding protein	0.34946	1.06393	0.0894082
MSMEG_0796	ABC transporter integral membrane subunit	0.0234822	0.767108	-0.382499
MSMEG_0797	conserved hypothetical protein	0.415212	1.29116	0.368668
MSMEG_0798	hypothetical protein	0.141229	1.30445	0.383439
MSMEG_0799	hypothetical protein	0.297695	1.21444	0.280294
MSMEG_0800	hypothetical protein	0.22689	1.19127	0.252499
MSMEG_0803	hypothetical protein	0.332114	0.473581	-1.07832
MSMEG_0804	hypothetical protein	0.664406	1.34098	0.423286
MSMEG_0805	conserved hypothetical protein	0.303509	1.59005	0.669073
MSMEG_0806	hydrolase	0.000164689	0.63527	-0.654559
MSMEG_0807	leupeptin-inactivating enzyme 1	0.0185239	0.738762	-0.436819
MSMEG_0808	possible chalcone synthase Pks10	0.821506	0.93952	-0.0900035
MSMEG_0809	isoprenylcysteine carboxyl methyltransferase	0.870869	1.15964	0.213677
MSMEG_0810	putative pyrimidine permease RutG	0.454092	1.14169	0.191175
MSMEG_0811	oxidoreductase	0.24476	1.50327	0.588106
MSMEG_0812	amino acid transporter	0.342109	1.80803	0.854418
MSMEG_0813	conserved hypothetical protein	0.0111604	1.49808	0.583114
MSMEG_0814	membrane protein	0.752567	1.20612	0.270369
MSMEG_0815	transcriptional regulator, TetR family protein	0.397533	0.869878	-0.201115
MSMEG_0816	flavin-binding monooxygenase	0.0937188	1.42982	0.515829
MSMEG_0817	LysR-family transcriptional regulator	0.00938587	0.460317	-1.1193
MSMEG_0818	transporter, major facilitator family	0.0339903	1.52944	0.613
MSMEG_0819	N-carbamoyl-L-amino acid amidohydrolase	0.0275243	0.574126	-0.800561
MSMEG_0820	conserved hypothetical protein	0.390677	0.832057	-0.265246
MSMEG_0821	glutamyl-tRNA(Gln) amidotransferase subunit A	0.0383983	1.6592	0.730489
MSMEG_0822	cytochrome P450	0.919348	1.3119	0.391653
MSMEG_0823	conserved hypothetical protein	0.542472	0.964046	-0.0528268
MSMEG_0824	conserved hypothetical protein	7.8191e-05	1.84334	0.882319
MSMEG_0825	phosphomethylpyrimidine kinase	0.372627	1.51366	0.59804
MSMEG_0826	thiamine biosynthesis protein ThiC	0.717911	0.925212	-0.112144
MSMEG_0827	major facilitator superfamily MFS_1	0.277657	1.61473	0.69129
MSMEG_0828	immunogenic protein MPT63	0.833609	0.893798	-0.16198
MSMEG_0829	exodeoxyribonuclease III	0.0994635	1.32974	0.411149
MSMEG_0830	acetyltransferase, gnat family	0.991499	1.01481	0.0212122
MSMEG_0831	short chain dehydrogenase	0.968044	1.06238	0.0872981
MSMEG_0832	peptide deformylase	0.23523	1.31684	0.397081
MSMEG_0833	conserved hypothetical protein	0.000320699	1.44864	0.534698
MSMEG_0834	tuberculin related peptide	0.622207	0.780883	-0.356822
MSMEG_0835	copper/zinc superoxide dismutase	0.0106601	0.704542	-0.505243
MSMEG_0836	carboxylate-amine ligase /	0.149817	0.891323	-0.16598
MSMEG_0837	hypothetical protein	0.494468	1.06802	0.0949421
MSMEG_0838	AsnC-family transcriptional regulator	0.0377531	1.26062	0.334133
MSMEG_0839	ATP-dependent protease La (LON) domain subfamily	0.0609304	2.00748	1.00539
MSMEG_0840	hypothetical protein	0.604162	1.06865	0.0957944
MSMEG_0841	hypothetical protein	0.10779	1.31552	0.395628
MSMEG_0842	hypothetical protein	0.0585472	1.42663	0.51261
MSMEG_0843	multisubunit Na+/H+ antiporter, G subunit	1.93495e-05	1.70496	0.769739
MSMEG_0844	multiple resistance and pH regulation protein F	0.0605938	1.67023	0.74005
MSMEG_0845	multisubunit Na+/H+ antiporter	0.0302577	1.70062	0.766062
MSMEG_0846	NADH-ubiquinone oxidoreductase/multisubunit na+/h+ antiporter, d subunit	0.0567921	1.71404	0.777405
MSMEG_0847	NADH-ubiquinone/plastoquinone oxidoreductase chain 4l family	0.00753179	1.24329	0.314157
MSMEG_0848	NADH ubiquinone oxidoreductase subunit 5	0.106927	1.14743	0.198412
MSMEG_0849	oxygenase	0.65546	1.17675	0.234806
MSMEG_0850	conserved hypothetical protein	0.173024	0.739792	-0.434808
MSMEG_0851	Citrate transporter	0.191557	2.35489	1.23566
MSMEG_0852	CBS domain protein	0.181751	1.56184	0.643244
MSMEG_0853	conserved hypothetical protein	0.197759	1.36781	0.451872
MSMEG_0854	two-component system sensor kinase	0.170986	1.18104	0.240059
MSMEG_0855	conserved hypothetical protein	0.757574	1.00313	0.00450318
MSMEG_0856	DNA-binding response regulator, LuxR family	0.548504	0.885533	-0.175382
MSMEG_0857	conserved hypothetical protein	0.11156	1.79317	0.842508
MSMEG_0858	cell division control protein Cdc48	0.970639	1.00575	0.00827287
MSMEG_0859	transcriptional regulator, TetR family protein	0.585016	1.12052	0.164172
MSMEG_0860	CDP-diacylglycerol--serine O-phosphatidyltransferase	0.641969	0.870316	-0.200389
MSMEG_0861	phosphatidylserine decarboxylase	0.0971902	1.11937	0.162682
MSMEG_0862	molybdopterin biosynthesis protein MoeA	0.00819997	0.659425	-0.60072
MSMEG_0863	short chain dehydrogenase	0.34606	0.822681	-0.281595
MSMEG_0864	bacterial membrane flanked domain family	0.163793	1.79082	0.840618
MSMEG_0865	bacterial membrane flanked domain family	0.830523	1.03094	0.0439594
MSMEG_0866	DNA or RNA helicase of superfamily II	0.384312	0.886332	-0.17408
MSMEG_0867	hydrolase	0.04374	0.884152	-0.177633
MSMEG_0868	hypothetical protein	0.969827	0.996201	-0.00549082
MSMEG_0869	hypothetical protein	0.168933	2.46416	1.30109
MSMEG_0870	oxidoreductase	0.798749	0.922626	-0.116182
MSMEG_0871	putative aldehyde or xanthine dehydrogenase, molybdopterin binding subunit protein	0.374798	0.866953	-0.205975
MSMEG_0872	twin-arginine translocation pathway signal	0.0580975	1.88252	0.912669
MSMEG_0873	hypothetical protein	0.976009	0.980661	-0.0281736
MSMEG_0874	transcriptional regulator, GntR family	0.134332	1.64819	0.720884
MSMEG_0875	putative sialic acid transporter	0.0723953	2.38231	1.25236
MSMEG_0876	short chain dehydrogenase	0.202197	1.64068	0.714291
MSMEG_0877	dihydrodipicolinate synthase	0.86382	1.07865	0.109222
MSMEG_0878	transcriptional regulator	0.407524	1.27552	0.351081
MSMEG_0879	hypothetical protein	0.00236808	1.84279	0.881891
MSMEG_0880	chaperonin GroL	0.185562	2.59267	1.37444
MSMEG_0881	conserved hypothetical protein	0.0516512	3.6427	1.86501
MSMEG_0882	conserved hypothetical protein	0.210977	1.26575	0.339988
MSMEG_0883	amidohydrolase family	0.243996	1.4219	0.50782
MSMEG_0884	glyoxalase family protein	0.0963781	0.17451	-2.51861
MSMEG_0885	conserved hypothetical protein	0.483701	1.11345	0.155036
MSMEG_0886	serine/threonine-protein kinase PknD	0.275282	0.876196	-0.190674
MSMEG_0887	conserved hypothetical protein	0.0525137	1.14713	0.198023
MSMEG_0888	conserved hypothetical protein	0.81923	1.2591	0.332396
MSMEG_0889	succinic semialdehyde dehydrogenase	0.00125702	1.74329	0.801809
MSMEG_0890	HD domain protein	0.0465986	1.54096	0.623834
MSMEG_0891	polyphosphate kinase 2	0.445311	0.833544	-0.26267
MSMEG_0892	conserved hypothetical protein	0.396137	1.12749	0.173114
MSMEG_0893	hypothetical protein	0.168642	1.37055	0.45476
MSMEG_0894	dihydrodipicolinate reductase	0.332188	1.3188	0.399223
MSMEG_0895	bacterial regulatory proteins, GntR family	0.0512029	1.11865	0.161753
MSMEG_0896	integral membrane transport protein	0.028341	1.43195	0.517981
MSMEG_0897	conserved hypothetical protein	0.810609	0.979049	-0.0305472
MSMEG_0898	tagatose-1,6-bisphosphate aldolase GatY	0.776843	0.970062	-0.0438511
MSMEG_0899	prolyl oligopeptidase family protein	0.933954	0.996272	-0.00538797
MSMEG_0900	eptc-inducible aldehyde dehydrogenase	0.16424	1.43316	0.519202
MSMEG_0901	conserved hypothetical protein	0.4111	1.27789	0.353766
MSMEG_0902	cyclopropane-fatty-acyl-phospholipid synthase 1	0.612874	1.27303	0.348263
MSMEG_0903	dihydrolipoamide dehydrogenase	0.57976	0.643434	-0.636135
MSMEG_0904	probable conserved membrane protein	0.0794955	1.2346	0.304045
MSMEG_0905	4-carboxymuconolactone decarboxylase domain protein	0.999491	1.01674	0.0239555
MSMEG_0906	DNA-binding protein	0.476609	1.10646	0.145946
MSMEG_0907	conserved hypothetical protein	0.0335058	0.427471	-1.2261
MSMEG_0908	hypothetical protein	0.257473	0.741601	-0.431286
MSMEG_0909	acyl-ACP thioesterase superfamily	0.35798	1.14806	0.199194
MSMEG_0910	hypothetical protein	0.819009	1.21191	0.277282
MSMEG_0911	isocitrate lyase	0.824542	0.94939	-0.0749269
MSMEG_0912	3-hydroxybutyryl-CoA dehydrogenase	0.793255	0.907832	-0.139503
MSMEG_0913	methoxy mycolic acid synthase 1	0.770702	0.985483	-0.0210968
MSMEG_0914	conserved hypothetical protein	0.055197	1.13863	0.187302
MSMEG_0915	polyphosphate kinase 2 superfamily	0.564277	1.10094	0.13874
MSMEG_0916	transcriptional regulator, TetR family	0.00204131	1.34795	0.430762
MSMEG_0917	conserved hypothetical protein	0.198892	1.37697	0.461499
MSMEG_0918	transcriptional regulator, XRE family	3.85732e-06	2.73623	1.45219
MSMEG_0919	heparin-binding hemagglutinin	0.0113792	1.24412	0.315128
MSMEG_0920	conserved hypothetical protein	0.236137	1.71441	0.777712
MSMEG_0921	conserved hypothetical protein	0.0819215	1.20412	0.267979
MSMEG_0922	deoxyribose-phosphate aldolase	0.0716171	1.14431	0.194474
MSMEG_0923	conserved hypothetical protein	0.435659	1.12871	0.174674
MSMEG_0924	hydrolase, carbon-nitrogen family	0.179607	1.9232	0.94351
MSMEG_0925	conserved hypothetical protein	0.19861	1.52405	0.607914
MSMEG_0926	conserved hypothetical protein	0.0178194	1.31584	0.395984
MSMEG_0927	conserved hypothetical protein	0.655387	0.914032	-0.129683
MSMEG_0928	UDP-N-acetylenolpyruvoylglucosamine reductase	0.0609245	1.27633	0.352004
MSMEG_0929	ErfK/YbiS/YcfS/YnhG family protein	0.013972	1.25921	0.332521
MSMEG_0930	serine 3-dehydrogenase	0.750921	1.16409	0.219201
MSMEG_0931	hypothetical protein	0.961032	1.06251	0.0874828
MSMEG_0932	ROK family protein	0.00437792	1.93339	0.951134
MSMEG_0933	conserved hypothetical protein	0.653482	1.1255	0.170566
MSMEG_0934	conserved hypothetical protein	0.168196	0.593523	-0.752624
MSMEG_0935	2,3-bisphosphoglycerate-dependent phosphoglycerate mutase	0.163862	1.14035	0.189473
MSMEG_0936	sensor histidine kinase SenX3	0.308154	1.61493	0.691473
MSMEG_0937	DNA-binding response regulator RegX3	0.0538263	1.52739	0.611072
MSMEG_0938	conserved hypothetical protein	0.0102553	1.40455	0.490107
MSMEG_0939	Ppx/GppA phosphatase family	0.697979	0.904598	-0.144651
MSMEG_0940	conserved hypothetical protein	0.0607657	1.29655	0.374676
MSMEG_0941	AP endonuclease, family 2	0.61791	0.930126	-0.104502
MSMEG_0942	conserved hypothetical protein	0.244271	0.751689	-0.411792
MSMEG_0943	pyrroline-5-carboxylate reductase	0.0137829	0.463076	-1.11068
MSMEG_0944	DNA binding domain, excisionase family protein	0.365349	0.860555	-0.216661
MSMEG_0945	conserved domain protein	0.242305	0.566358	-0.820215
MSMEG_0946	NAD dependent epimerase/dehydratase family	0.40094	0.904093	-0.145457
MSMEG_0947	acyltransferase	0.163896	1.47363	0.559372
MSMEG_0948	conserved hypothetical protein	0.120071	1.0967	0.133163
MSMEG_0949	HAD-superfamily subfamily IB hydrolase, TIGR01490	0.00102932	1.45332	0.539351
MSMEG_0950	hypothetical protein	0.0498322	0.712256	-0.489532
MSMEG_0951	glutaredoxin 2	0.160292	1.33057	0.412048
MSMEG_0952	glutamyl-tRNA reductase	0.854955	0.996227	-0.00545289
MSMEG_0953	porphobilinogen deaminase	0.483366	0.859811	-0.217909
MSMEG_0954	uroporphyrinogen-III synthase	0.395393	0.934774	-0.0973103
MSMEG_0955	hypothetical protein	0.405096	0.592856	-0.754245
MSMEG_0956	delta-aminolevulinic acid dehydratase	0.0971465	1.10879	0.148983
MSMEG_0957	hypothetical protein	0.526958	0.954512	-0.0671645
MSMEG_0958	hypothetical protein	0.00333838	1.40802	0.493671
MSMEG_0959	putative conserved transmembrane protein	0.00752605	1.30019	0.378723
MSMEG_0960	putative transmembrane protein	0.322482	1.58366	0.663261
MSMEG_0961	conserved hypothetical protein	0.602573	0.877179	-0.189056
MSMEG_0962	TetR-family transcriptional regulator	0.115659	0.70914	-0.495858
MSMEG_0963	hypothetical protein	0.00735411	0.233406	-2.09908
MSMEG_0964	pyridoxamine 5-phosphate oxidase family protein	0.331367	0.742365	-0.429799
MSMEG_0965	porin	0.448872	1.64226	0.71568
MSMEG_0966	conserved hypothetical protein	0.603686	1.04556	0.0642725
MSMEG_0967	conserved hypothetical protein	0.913288	1.11122	0.152139
MSMEG_0968	cytochrome P450	0.00724405	0.172687	-2.53377
MSMEG_0969	glutamate-1-semialdehyde-2,1-aminomutase	0.421123	0.914069	-0.129626
MSMEG_0970	phosphoglycerate mutase family protein	0.00573421	0.683636	-0.5487
MSMEG_0971	conserved hypothetical protein	0.164341	1.09359	0.129069
MSMEG_0972	Cytochrome C biogenesis protein transmembrane region	0.437852	0.839383	-0.252599
MSMEG_0973	conserved membrane protein	0.0127435	1.17647	0.234459
MSMEG_0974	cytochrome c-type biogenesis protein CcsB	0.281005	0.94454	-0.0823164
MSMEG_0975	conserved hypothetical protein	0.941556	1.02824	0.0401815
MSMEG_0976	conserved hypothetical protein	0.194144	1.17101	0.227758
MSMEG_0977	conserved hypothetical protein	0.830832	1.00455	0.0065447
MSMEG_0978	aminotransferase, class V superfamily	0.142707	1.12486	0.169749
MSMEG_0979	keratin associated protein	0.774523	0.903242	-0.146815
MSMEG_0980	signal transduction histidine kinase	0.841617	0.946528	-0.0792825
MSMEG_0981	two-component system regulator	0.574553	1.42064	0.506537
MSMEG_0982	immunogenic protein	0.281134	1.46259	0.548521
MSMEG_0983	two-component system response regulator	0.00727526	1.32024	0.4008
MSMEG_0984	trap transporter, 4tm/12tm fusion protein	0.660115	1.14274	0.192497
MSMEG_0985	sugar transporter family protein	0.0740184	1.38003	0.464696
MSMEG_0986	RemM protein	0.020812	1.61525	0.691754
MSMEG_0987	hypothetical protein	0.0872526	3.92758	1.97364
MSMEG_0988	1,4-dihydroxy-2-naphthoate octaprenyltransferase	0.839441	0.961508	-0.0566292
MSMEG_0989	conserved hypothetical protein	0.12311	1.34065	0.422938
MSMEG_0990	methylthioadenosine phosphorylase	0.26771	1.22025	0.287179
MSMEG_0991	NAD-dependent epimerase/dehydratase	0.309763	1.35821	0.441707
MSMEG_0992	2-nitropropane dioxygenase, NPD	0.0449417	0.745771	-0.423195
MSMEG_0993	histidine kinase	0.477367	1.08888	0.122844
MSMEG_0994	DNA-binding response regulator ResD	0.00472818	1.37735	0.461895
MSMEG_0995	glycosyl transferase, family 2	0.726382	1.25712	0.330121
MSMEG_0996	conserved hypothetical protein	0.0296043	1.87808	0.909257
MSMEG_0997	conserved hypothetical protein	0.000150876	2.72938	1.44858
MSMEG_0998	oxidoreductase, molybdopterin binding	0.0737644	1.9227	0.943132
MSMEG_0999	integral membrane protein	0.710819	1.09003	0.124374
MSMEG_1000	hypothetical protein	0.231698	0.62517	-0.677679
MSMEG_1001	acetyltransferase, gnat family, putative	0.000463463	0.719488	-0.474957
MSMEG_1004	conserved hypothetical protein, interruption-N	0.640727	1.17778	0.236075
MSMEG_1014	DNA polymerase IV	0.844293	1.0385	0.0544982
MSMEG_1036	monooxygenase, NtaA/SnaA/SoxA family	0.241008	0.836919	-0.256841
MSMEG_1053	conserved hypothetical protein	0.364811	1.26908	0.34378
MSMEG_1060	putative Lsr2 protein	0.692924	0.9469	-0.0787166
MSMEG_1061	phosphohydrolase	0.0850136	0.58584	-0.771422
MSMEG_1062	O-succinylbenzoic acid--CoA ligase	0.961519	1.01239	0.0177684
MSMEG_1063	conserved hypothetical protein	0.00707241	1.29167	0.36924
MSMEG_1064	phosphate/sulphate permease	0.0116692	0.774615	-0.368449
MSMEG_1065	conserved hypothetical protein	0.000433152	1.39742	0.482761
MSMEG_1066	conserved hypothetical protein	0.264767	1.12781	0.17352
MSMEG_1067	conserved hypothetical protein	0.199957	1.49693	0.582005
MSMEG_1068	regulatory protein	0.101804	1.23696	0.306801
MSMEG_1069	amino acid permease-associated region	0.288854	1.52261	0.606545
MSMEG_1070	3-oxoacyl-[acyl-carrier-protein] reductase	0.954422	1.00267	0.00384225
MSMEG_1071	3-oxoacyl-[acyl-carrier-protein] reductase	0.209418	1.43328	0.519316
MSMEG_1072	agmatinase	0.15	0.96961	-0.0445235
MSMEG_1073	oxidoreductase, short-chain dehydrogenase/reductase family	0.182901	0.716931	-0.480095
MSMEG_1074	polysaccharide deacetylase	0.173283	0.841021	-0.249787
MSMEG_1075	naphthoate synthase	0.225717	0.699317	-0.515981
MSMEG_1076	conserved hypothetical protein	0.0666541	0.0176638	-5.82306
MSMEG_1077	conserved hypothetical protein	0.00104117	1.66534	0.73582
MSMEG_1078	hydrolase	0.744426	1.05335	0.0749867
MSMEG_1079	hypothetical protein	0.19121	0.435697	-1.1986
MSMEG_1080	large subunit of N,N-dimethylformamidase	0.0386063	0.423386	-1.23995
MSMEG_1081	hypothetical protein	0.0204926	2.51337	1.32962
MSMEG_1082	putative response regulator	0.255496	1.77597	0.828607
MSMEG_1083	hypothetical protein	0.660575	1.28765	0.364736
MSMEG_1084	peptide/opine/nickel uptake family ABC transporter, periplasmic substrate-binding protein, putative	0.0248385	2.21468	1.1471
MSMEG_1085	dipeptide transport system permease protein DppB	0.525443	1.39217	0.477331
MSMEG_1086	ABC transporter permease protein	0.00324507	2.42329	1.27697
MSMEG_1087	oligopeptide ABC transporter ATP-binding protein	0.133911	1.50194	0.586824
MSMEG_1088	glutamyl-tRNA(Gln)/aspartyl-tRNA(Asn) amidotransferase, A subunit	0.148292	2.32823	1.21924
MSMEG_1089	hypothetical protein	0.00149256	1.75991	0.815502
MSMEG_1090	amidase	0.10955	1.46978	0.555598
MSMEG_1091	urease accessory protein UreE 1	0.20401	0.765808	-0.384946
MSMEG_1092	urease accessory protein UreF	0.422793	1.57978	0.659723
MSMEG_1093	urease gamma/beta subunit	0.0464534	2.22326	1.15268
MSMEG_1094	urease, alpha subunit	0.29532	1.35433	0.437581
MSMEG_1095	urease accessory protein UreG	0.394389	1.29296	0.370677
MSMEG_1096	urease accessory protein UreD, putative	0.403608	0.795357	-0.330326
MSMEG_1097	glycosyl transferase, group 2 family protein	0.0979905	0.0201597	-5.63238
MSMEG_1098	acyl-CoA synthase	0.768101	0.890472	-0.167357
MSMEG_1099	hypothetical protein	0.0786859	0.620531	-0.688424
MSMEG_1100	dgpf protein	0.26215	1.615	0.691531
MSMEG_1101	hypothetical protein	0.0149903	0.292162	-1.77516
MSMEG_1102	twin-arginine translocation pathway signal	0.114067	1.13307	0.180232
MSMEG_1103	O-succinylbenzoate synthase	0.00624027	1.76171	0.816974
MSMEG_1104	hypothetical protein	0.0604012	3.36573	1.75092
MSMEG_1105	phthiodiolone ketoreductase	0.456525	1.54955	0.631846
MSMEG_1106	transcriptional regulator, AraC family	0.38931	1.18541	0.245382
MSMEG_1107	isonitrile hydratase, putative	0.361393	1.24265	0.313414
MSMEG_1108	hydrolase, alpha/beta fold family	0.105087	0.858087	-0.220804
MSMEG_1109	2-oxoglutarate decarboxylase	0.0525301	1.3992	0.484606
MSMEG_1110	probable conserved transmembrane protein	0.0211009	0.793964	-0.332854
MSMEG_1111	conserved hypothetical protein	0.992968	0.999705	-0.000425692
MSMEG_1112	aconitate hydratase, putative	4.38475e-06	0.0160632	-5.9601
MSMEG_1113	glycosyl transferase	0.559535	0.826738	-0.274498
MSMEG_1114	short chain dehydrogenase	0.0577803	0.238162	-2.06998
MSMEG_1115	menaquinone biosynthesis methyltransferase UbiE	0.341898	0.828874	-0.270776
MSMEG_1116	gamma-glutamylisopropylamide synthetase	0.781272	1.13314	0.180327
MSMEG_1117	transcriptional regulator	0.54938	1.2214	0.288532
MSMEG_1118	amino acid permease	0.120481	1.48779	0.573166
MSMEG_1119	glutamine amidotransferase, class I	0.0783283	1.78818	0.838493
MSMEG_1120	nitrilase/cyanide hydratase and apolipoprotein N-acyltransferase	0.00304232	1.94471	0.959553
MSMEG_1121	conserved hypothetical protein	6.07674e-06	2.39906	1.26247
MSMEG_1122	hypothetical protein	0.0140532	1.55904	0.640661
MSMEG_1123	cobalamin synthesis protein	0.408295	0.921864	-0.117375
MSMEG_1124	putative ferredoxin FdxA	0.549022	1.85479	0.891252
MSMEG_1125	regulatory protein, ArsR	0.012165	1.43983	0.525903
MSMEG_1126	hypothetical protein	0.662914	1.15074	0.20256
MSMEG_1127	probable conserved transmembrane protein	0.00653385	1.60214	0.680004
MSMEG_1128	conserved hypothetical protein	0.288929	1.5388	0.621807
MSMEG_1129	D-amino-acid dehydrogenase	0.977697	0.997864	-0.00308494
MSMEG_1130	hypothetical protein	0.0168235	1.73869	0.798002
MSMEG_1131	tryptophan-rich sensory protein	0.0800365	0.0247067	-5.33895
MSMEG_1132	FAD binding domain, putative	0.624761	1.10629	0.145726
MSMEG_1133	bifunctional short chain isoprenyl diphosphate synthase	0.0105998	1.25909	0.332383
MSMEG_1134	putative protease HtpX	0.0847973	1.40107	0.486525
MSMEG_1135	hypothetical protein	0.480041	1.45707	0.543075
MSMEG_1136	conserved hypothetical protein	0.0181366	1.2363	0.306029
MSMEG_1137	amino acid permease-associated region	0.0895632	1.66809	0.7382
MSMEG_1138	alcohol dehydrogenase 1	0.0150232	3.07532	1.62074
MSMEG_1139	transcription regulator	0.949667	0.94934	-0.0750033
MSMEG_1140	glycerol-3-phosphate dehydrogenase 2 [NAD(P)+] (NAD(P)H-dependent glycerol-3-phosphate dehydrogenase 2)	0.116248	1.23171	0.300658
MSMEG_1141	ABC-transporter integral membrane protein	0.215478	1.51272	0.597147
MSMEG_1142	ABC-transporter integral membrane protein	0.000116204	1.65853	0.729907
MSMEG_1143	mce related protein	0.0954144	1.59068	0.66964
MSMEG_1144	virulence factor Mce family protein	0.000424303	1.95977	0.970681
MSMEG_1145	virulence factor Mce family protein	0.00157478	2.00934	1.00672
MSMEG_1146	virulence factor Mce family protein	0.0106035	1.88744	0.916428
MSMEG_1147	mce related protein	0.31316	2.66697	1.4152
MSMEG_1148	mce related protein	0.00125259	1.7182	0.780899
MSMEG_1149	conserved hypothetical protein	0.752189	1.05189	0.0729841
MSMEG_1150	conserved hypothetical protein	0.0457391	1.32661	0.407747
MSMEG_1151	DNA-binding protein	0.270233	1.36806	0.452131
MSMEG_1152	citrate-proton symporter	0.446655	1.40985	0.495539
MSMEG_1153	FAD dependent oxidoreductase	0.00073689	2.7968	1.48377
MSMEG_1154	formyl-coenzyme A transferase	0.888583	1.13874	0.187433
MSMEG_1155	carnitinyl-CoA dehydratase	0.960677	1.03606	0.0511125
MSMEG_1156	dihydrodipicolinate synthetase	0.144249	1.60333	0.681073
MSMEG_1157	short chain dehydrogenase	0.000347005	2.85239	1.51217
MSMEG_1158	5-oxovalerate dehydrogenase	0.0124039	1.36382	0.447658
MSMEG_1159	ABC transporter component A	0.158982	1.63643	0.710555
MSMEG_1160	ABC-type nitrate/sulfonate/bicarbonate transport system ATPase component	0.474151	5.03014	2.3306
MSMEG_1161	taurine transport system permease protein TauC	0.118837	1.9432	0.958436
MSMEG_1162	nitrilotriacetate monooxygenase component A	0.0602674	1.88795	0.916819
MSMEG_1163	hypothetical protein	0.0569809	1.70231	0.767494
MSMEG_1164	putative transporter	0.419222	0.569524	-0.812171
MSMEG_1165	conserved hypothetical protein	0.00497792	1.34539	0.428028
MSMEG_1167	cytochrome P450	0.0217677	0.296576	-1.75352
MSMEG_1168	putative transcriptional regulator	0.335226	1.41932	0.505195
MSMEG_1169	integral membrane transport protein	0.312871	0.85956	-0.218329
MSMEG_1170	conserved domain protein	0.778901	0.846589	-0.240267
MSMEG_1171	Low molecular weight phosphotyrosine protein phosphatase	0.120876	1.21916	0.285888
MSMEG_1172	arsenical-resistance protein	0.0154027	1.35623	0.4396
MSMEG_1173	transcriptional regulator, ArsR family	0.187587	1.62886	0.703865
MSMEG_1174	cadmium inducible protein cadi	0.604932	0.98184	-0.0264407
MSMEG_1175	putative transcriptional regulatory protein	0.104646	1.80289	0.850311
MSMEG_1176	hypothetical protein	0.818825	0.90033	-0.151474
MSMEG_1177	cytosine/purines/uracil/thiamine/allantoin permease family protein	0.0796909	2.18916	1.13038
MSMEG_1178	transcriptional regulator	0.103951	2.76204	1.46574
MSMEG_1179	urocanate hydratase	0.00337941	2.08293	1.05861
MSMEG_1180	N-carbamoyl-L-amino acid hydrolase	0.446418	1.35939	0.442963
MSMEG_1181	formiminoglutamate deiminase	0.100263	0.568608	-0.814493
MSMEG_1182	imidazolonepropionase	0.0411226	0.491724	-1.02408
MSMEG_1183	histidine ammonia-lyase	0.161857	0.860054	-0.217501
MSMEG_1184	serine esterase, cutinase family	0.0379714	0.321498	-1.63712
MSMEG_1185	transcriptional regulator, AsnC family	0.131756	1.16235	0.217041
MSMEG_1186	putative permease	0.0546037	1.67734	0.746177
MSMEG_1187	N-acyl-D-aspartate deacylase	0.00496188	0.548517	-0.866392
MSMEG_1188	conserved hypothetical protein	0.268177	0.853095	-0.229222
MSMEG_1189	conserved hypothetical protein	0.393771	1.37915	0.463776
MSMEG_1190	serine/threonine-protein kinase PknD	0.111013	0.719678	-0.474576
MSMEG_1191	hypothetical protein	0.204806	1.37184	0.456117
MSMEG_1192	M23 peptidase domain protein	0.0634299	0.768867	-0.379193
MSMEG_1193	TROVE domain protein	0.989262	1.01053	0.015114
MSMEG_1194	hypothetical protein	0.230142	1.2341	0.303458
MSMEG_1195	conserved hypothetical protein	3.69913e-05	2.74127	1.45484
MSMEG_1196	SNF2 domain protein	0.949887	1.04153	0.0587005
MSMEG_1197	transcriptional regulator, LuxR family	0.840562	1.18534	0.2453
MSMEG_1198	hypothetical protein	0.229953	1.74401	0.802408
MSMEG_1199	conserved hypothetical protein	0.269791	1.45197	0.538009
MSMEG_1200	serine/threonine-protein kinase PknD	0.0846811	1.20973	0.274683
MSMEG_1201	hypothetical protein	0.104733	1.71844	0.781099
MSMEG_1202	hypothetical protein	0.0350473	2.48796	1.31496
MSMEG_1203	methoxy mycolic acid synthase 1	0.00679341	1.74122	0.800101
MSMEG_1204	3-oxoacyl-[acyl-carrier-protein] synthase 2	0.00943984	1.55555	0.637429
MSMEG_1205	cyclopropane-fatty-acyl-phospholipid synthase 1	0.0734688	0.62344	-0.681678
MSMEG_1206	hypothetical protein	0.0348917	0.593578	-0.75249
MSMEG_1207	glycosyltransferase, group I	0.588217	1.39856	0.483939
MSMEG_1208	glycosyltransferase, group I	0.490675	1.17402	0.23146
MSMEG_1209	glycosidase	0.172865	0.751382	-0.412382
MSMEG_1210	protein of unknown function	0.111892	0.650587	-0.620187
MSMEG_1211	Fatty acid desaturase	0.125806	0.842677	-0.246949
MSMEG_1212	hypothetical protein	0.982509	1.03591	0.050892
MSMEG_1213	cytochrome P450 monooxygenase	0.416156	1.64671	0.719585
MSMEG_1214	oxidoreductase	0.221317	1.43685	0.522914
MSMEG_1215	serine/threonine-protein kinase PknE, putative	0.0178947	1.49781	0.582854
MSMEG_1216	ABC-type transport system periplasmic substrate-binding protein	0.0753118	0.748916	-0.417125
MSMEG_1217	ABC-type transport system ATP-binding protein I	0.844106	1.05179	0.0728509
MSMEG_1218	ABC-type transport system ATP-binding protein II	0.119766	1.50914	0.593723
MSMEG_1219	ABC-type transport system permease protein II	0.0306228	1.8023	0.84984
MSMEG_1220	ABC-type transport system permease protein I	0.0967785	2.20592	1.14138
MSMEG_1221	rifampin ADP-ribosyl transferase	0.00217485	1.59207	0.670903
MSMEG_1222	ISMsm6, transposase	0.551407	1.1109	0.151735
MSMEG_1223	hypothetical protein	0.372103	1.10972	0.150194
MSMEG_1224	rifampin ADP-ribosyl transferase	0.454579	1.06768	0.0944756
MSMEG_1225	conserved hypothetical protein	0.611763	0.968395	-0.0463325
MSMEG_1226	sulfatase-modifying factor 1	0.216888	0.611556	-0.709442
MSMEG_1227	transcriptional regulator, GntR family	0.559555	0.892215	-0.164537
MSMEG_1228	sulfatase	0.000336503	3.8086	1.92926
MSMEG_1229	DNA gyrase, B subunit	0.849915	1.07846	0.108972
MSMEG_1230	hypothetical protein	0.00703213	3.00103	1.58546
MSMEG_1231	inner membrane protein YidH	0.912639	1.14699	0.197853
MSMEG_1232	ABC transporter substrate-binding protein	0.369483	1.55148	0.633643
MSMEG_1233	ABC transporter permease protein	0.0353399	2.33587	1.22396
MSMEG_1234	taurine import ATP-binding protein TauB	0.341882	1.96041	0.971154
MSMEG_1235	sulfate permease	0.131903	1.91017	0.933699
MSMEG_1236	Mpr protein	0.379148	1.21763	0.284081
MSMEG_1237	hypothetical protein	0.151148	0.821838	-0.283075
MSMEG_1238	type III restriction enzyme, res subunit	0.0176539	1.24469	0.31579
MSMEG_1239	ISMsm4, transposase	0.00894906	0.644664	-0.63338
MSMEG_1240	conserved hypothetical protein	0.00336438	0.364827	-1.45471
MSMEG_1241	conserved hypothetical protein	0.418611	3.36282	1.74967
MSMEG_1242	cysteine desulfurase IscS	0.749286	0.980975	-0.027712
MSMEG_1243	conserved hypothetical protein	0.721582	1.03307	0.0469408
MSMEG_1244	conserved hypothetical protein	0.222519	0.553643	-0.852973
MSMEG_1245	phosphoadenosine phosphosulfate reductase	0.664001	0.884666	-0.176795
MSMEG_1246	conserved hypothetical protein	0.0033292	0.752862	-0.409543
MSMEG_1247	conserved hypothetical protein	0.0014638	0.69155	-0.532095
MSMEG_1248	hypothetical protein	0.275308	0.565132	-0.823341
MSMEG_1249	ISMsm7, transposase orfB	0.59727	1.0699	0.097482
MSMEG_1250	ISMsm7, transposase orfA	0.0414956	0.581334	-0.78256
MSMEG_1251	conserved hypothetical protein	0.0941504	0.60288	-0.730058
MSMEG_1252	conserved hypothetical protein	0.541346	1.11857	0.161654
MSMEG_1253	conserved hypothetical protein	0.00148847	1.48525	0.570702
MSMEG_1254	DEAD/DEAH box helicase	0.569729	0.921954	-0.117234
MSMEG_1255	UvrD/Rep helicase	0.226072	0.731568	-0.450936
MSMEG_1256	hypothetical protein	0.00783794	0.678255	-0.560101
MSMEG_1259	hypothetical protein	0.942505	0.972452	-0.0403003
MSMEG_1260	hypothetical protein	0.702125	1.0892	0.123275
MSMEG_1261	hypothetical protein	0.261507	0.855879	-0.224521
MSMEG_1262	conserved hypothetical protein	0.185121	0.859929	-0.21771
MSMEG_1263	conserved hypothetical protein	0.0227829	1.2445	0.315565
MSMEG_1264	prophage Lp1 protein 5	0.574113	0.909017	-0.137621
MSMEG_1265	conserved hypothetical protein	0.665626	0.779915	-0.358611
MSMEG_1266	ankyrin-repeat containing protein	0.335885	1.25971	0.333093
MSMEG_1267	putative ribosylglycohydrolase	0.430206	1.24341	0.314301
MSMEG_1268	nudix hydrolase	0.767508	0.880385	-0.183794
MSMEG_1269	Ser/Thr protein phosphatase family protein	0.0018343	1.29623	0.374327
MSMEG_1270	hypothetical protein	0.150975	1.32951	0.410895
MSMEG_1271	hypothetical protein	0.270746	1.32097	0.401598
MSMEG_1272	putative ribosylglycohydrolase	0.0672819	1.8895	0.918003
MSMEG_1273	conserved hypothetical protein	0.982725	1.05773	0.0809761
MSMEG_1274	gluconolactonase	0.00774231	2.31483	1.21091
MSMEG_1275	HNH nuclease, putative	0.0585611	1.5004	0.585351
MSMEG_1276	hypothetical protein	0.24277	1.41497	0.500772
MSMEG_1277	hypothetical protein	0.225887	0.63029	-0.665913
MSMEG_1278	death-on-curing protein	0.0968247	1.21027	0.275324
MSMEG_1279	conserved hypothetical protein	0.00540786	0.710763	-0.49256
MSMEG_1280	hypothetical cytosolic protein	0.0765351	0.599119	-0.739086
MSMEG_1281	conserved hypothetical protein	0.175434	1.11268	0.154044
MSMEG_1282	hypothetical cytosolic protein	0.512804	0.883318	-0.178995
MSMEG_1283	probable ribbon-helix-helix transcription factor, family	0.175095	0.771635	-0.37401
MSMEG_1284	PIN domain protein	0.000648962	1.73161	0.79211
MSMEG_1285	tetratricopeptide repeat family	0.00876288	1.85092	0.888241
MSMEG_1286	sulfatase family protein	0.512321	1.08351	0.115712
MSMEG_1287	streptomyces cyclase/dehydrase superfamily	4.55134e-05	2.01068	1.00769
MSMEG_1288	conserved hypothetical protein	0.011635	1.27558	0.351153
MSMEG_1289	conserved hypothetical protein	0.0838952	1.66872	0.738746
MSMEG_1290	dihydroxy-acid dehydratase	0.0850765	1.98986	0.992668
MSMEG_1291	putative oxidoreductase	0.23637	0.832667	-0.264189
MSMEG_1292	FAD binding domain in molybdopterin dehydrogenase protein	0.497373	1.12269	0.166959
MSMEG_1293	xanthine/uracil permeases family protein	0.228215	0.658776	-0.602139
MSMEG_1294	allantoicase	0.477291	1.21907	0.285786
MSMEG_1295	transthyretin	0.151675	0.802887	-0.316731
MSMEG_1296	uricase	0.188754	0.701936	-0.510589
MSMEG_1297	hydroxydechloroatrazine ethylaminohydrolase	0.865589	0.942339	-0.0856812
MSMEG_1298	guanine deaminase	0.0193608	0.469759	-1.09001
MSMEG_1299	oxidoreductase, 2OG-Fe(II) oxygenase family	0.229657	1.86031	0.895545
MSMEG_1300	hypothetical protein	0.0757144	1.57307	0.653582
MSMEG_1301	NanT3	0.903646	1.11942	0.162755
MSMEG_1302	alkylphosphonate uptake protein	0.782738	1.22926	0.297794
MSMEG_1303	putative transcriptional regulator	2.84937e-05	0.339624	-1.55799
MSMEG_1304	rhizopine catabolism protein	0.12854	1.60431	0.681955
MSMEG_1305	TetR family regulatory protein	0.0143761	1.50154	0.586438
MSMEG_1306	aldehyde dehydrogenase (NAD) family protein	0.764631	0.97298	-0.0395179
MSMEG_1307	EthD protein	0.128487	1.96073	0.971389
MSMEG_1308	peptidase S15	0.315287	2.55833	1.3552
MSMEG_1309	conserved hypothetical protein	0.228534	4.40392	2.13879
MSMEG_1311	oligopeptide transporter, OPT family	0.582541	0.872568	-0.19666
MSMEG_1312	hypothetical protein	0.879976	1.15058	0.202357
MSMEG_1313	secreted protein	0.710052	1.30608	0.38524
MSMEG_1314	hypothetical protein	0.0131581	0.380059	-1.3957
MSMEG_1315	transporter, small conductance mechanosensitive ion channel (MscS) family	2.09548e-06	0.0554929	-4.17155
MSMEG_1316	peptide chain release factor 3	0.00256742	1.49628	0.581377
MSMEG_1317	transcriptional regulator	0.267851	1.24927	0.32109
MSMEG_1318	polysaccharide deacetylase family protein	0.348182	0.858395	-0.220286
MSMEG_1319	Asp/Glu racemase	0.0380545	1.86455	0.898829
MSMEG_1320	major facilitator superfamily MFS_1	0.284616	1.38727	0.472248
MSMEG_1321	5-carboxymethyl-2-hydroxymuconate delta-isomerase	0.0445742	2.05242	1.03732
MSMEG_1322	ErfK/YbiS/YcfS/YnhG family protein	0.475493	1.12903	0.175086
MSMEG_1323	hypothetical protein	0.0510077	1.35688	0.440288
MSMEG_1324	hypothetical protein	0.754113	1.11101	0.151877
MSMEG_1325	exodeoxyribonuclease V, alpha subunit	0.168448	1.20184	0.265241
MSMEG_1326	hypothetical protein	0.361736	1.89055	0.918805
MSMEG_1327	exodeoxyribonuclease V, beta subunit	0.334995	0.927279	-0.108925
MSMEG_1328	exodeoxyribonuclease V, gamma subunit	0.00426975	0.633326	-0.658979
MSMEG_1329	major facilitator superfamily MFS_1, putative	0.399888	1.46882	0.554659
MSMEG_1330	MarR-family transcriptional regulator	0.414311	0.95876	-0.0607589
MSMEG_1331	enoyl-CoA hydratase	0.289329	1.5361	0.619276
MSMEG_1332	conserved hypothetical protein	0.500351	0.938501	-0.0915692
MSMEG_1333	conserved hypothetical protein	0.184736	0.871041	-0.199188
MSMEG_1334	metallo-beta-lactamase family protein	0.315849	0.733197	-0.447728
MSMEG_1335	transcriptional regulator, BadM/Rrf2 family	0.969417	0.977206	-0.0332657
MSMEG_1336	flavohemoprotein, putative	0.08039	1.5887	0.66785
MSMEG_1339	ribosomal protein L33	0.601333	0.947244	-0.078192
MSMEG_1340	conserved hypothetical protein	0.531923	0.910232	-0.135694
MSMEG_1341	MaoC family protein	0.288634	1.30471	0.383727
MSMEG_1342	conserved hypothetical protein	0.673065	1.16256	0.217305
MSMEG_1344	translocase	0.540459	1.1123	0.153546
MSMEG_1345	transcription antitermination protein NusG	0.719482	1.1005	0.138155
MSMEG_1346	ribosomal protein L11	0.99438	1.00344	0.00495608
MSMEG_1347	ribosomal protein L1	0.531182	0.743721	-0.427166
MSMEG_1348	RNA polymerase ECF-subfamily sigma factor	0.265544	1.4814	0.566958
MSMEG_1349	dgpf domain family	0.331743	0.64945	-0.622711
MSMEG_1350	cyclopropane-fatty-acyl-phospholipid synthase 1	0.540451	0.880059	-0.184329
MSMEG_1351	cyclopropane-fatty-acyl-phospholipid synthase 1	0.98736	1.0296	0.0420902
MSMEG_1352	hydrolase, alpha/beta fold family	0.000131655	1.80215	0.849717
MSMEG_1353	ABC1 family protein	0.00398704	1.66061	0.731717
MSMEG_1354	conserved hypothetical protein	0.0620862	0.522266	-0.937142
MSMEG_1355	transcriptional regulator, TetR family protein	0.0791473	1.63517	0.709442
MSMEG_1356	conserved hypothetical protein	0.105488	1.17924	0.237854
MSMEG_1357	conserved hypothetical protein	0.584261	0.894147	-0.161417
MSMEG_1358	conserved hypothetical protein	0.000214282	0.176933	-2.49873
MSMEG_1359	DeoR-family transcriptional regulator	0.536653	0.838854	-0.253508
MSMEG_1360	endonuclease/exonuclease/phosphatase	5.59065e-06	0.334033	-1.58194
MSMEG_1361	alpha-mannosidase	0.00324415	0.21749	-2.20098
MSMEG_1362	conserved hypothetical protein	0.0568934	0.223344	-2.16266
MSMEG_1363	glucokinase	0.535027	1.18862	0.249284
MSMEG_1364	50S ribosomal protein L10	0.778017	1.0892	0.123271
MSMEG_1365	ribosomal protein L7/L12	0.796414	0.915789	-0.126913
MSMEG_1366	ABC transporter, ATP-binding protein	0.655782	0.82536	-0.276905
MSMEG_1367	DNA-directed RNA polymerase, beta subunit	0.238452	1.44713	0.533199
MSMEG_1368	DNA-directed RNA polymerase, beta subunit	0.0195214	1.3637	0.447527
MSMEG_1369	LacI-family transcriptional regulator	0.399062	1.62933	0.704277
MSMEG_1370	2-deoxy-scyllo-inosamine dehydrogenase	0.164566	3.93829	1.97757
MSMEG_1371	conserved hypothetical protein	0.132158	2.71377	1.4403
MSMEG_1372	ABC transporter ATP-binding protein	0.255821	1.68155	0.749792
MSMEG_1373	ribose/xylose/arabinose/galactoside ABC-type transport systems, permease components	0.868836	1.1345	0.182062
MSMEG_1374	ribose ABC transporter, periplasmic binding protein	0.0523832	2.18933	1.13049
MSMEG_1375	tagatose-1,6-bisphosphate aldolase GatY	0.584076	1.1307	0.177222
MSMEG_1376	putative xylulose kinase	0.974125	1.06016	0.0842865
MSMEG_1377	DeoR-family transcriptional regulator	0.896977	1.07318	0.101894
MSMEG_1378	1-phosphofructokinase	0.653831	1.32196	0.402674
MSMEG_1379	conserved hypothetical protein	0.206242	1.21994	0.286812
MSMEG_1380	transcriptional regulator	0.0157107	1.34344	0.425937
MSMEG_1381	MmpS5 protein	0.0191234	1.6188	0.694921
MSMEG_1382	MmpL5 protein	0.688015	1.12081	0.164537
MSMEG_1383	endonuclease IV	0.577127	1.14041	0.189553
MSMEG_1384	conserved hypothetical protein	0.819584	1.17508	0.232764
MSMEG_1385	PAP2 superfamily protein	0.0337583	1.52432	0.608163
MSMEG_1386	hypothetical protein	0.420766	1.31588	0.396025
MSMEG_1387	putative acyl-CoA dehydrogenase	0.00311532	1.73719	0.796754
MSMEG_1388	enoyl-CoA hydratase	0.0281724	2.12401	1.08679
MSMEG_1389	conserved hypothetical protein	0.269274	1.54721	0.629673
MSMEG_1390	enoyl-CoA hydratase	0.00383835	0.688638	-0.538183
MSMEG_1391	transcriptional regulator, LysR family	0.727167	1.23903	0.309206
MSMEG_1392	alcohol dehydrogenase, class IV	0.157153	0.664755	-0.589105
MSMEG_1393	conserved hypothetical protein	0.759297	1.07382	0.102756
MSMEG_1394	probable conserved transmembrane protein	0.841162	0.972152	-0.040746
MSMEG_1395	lipoprotein, putative	0.198074	1.27766	0.353508
MSMEG_1396	LprB protein	0.00449008	1.52839	0.612016
MSMEG_1397	transcriptional regulator, TetR family protein	0.39526	1.11647	0.158938
MSMEG_1398	ribosomal protein S12	0.928864	1.08497	0.117653
MSMEG_1399	ribosomal protein S7	0.615861	1.20735	0.271841
MSMEG_1400	elongation factor G	0.224613	1.27974	0.355856
MSMEG_1401	translation elongation factor Tu	0.0660411	1.96688	0.975907
MSMEG_1402	hypothetical protein	0.278058	0.973858	-0.0382162
MSMEG_1403	cutinase superfamily	0.38231	0.869403	-0.201903
MSMEG_1406	conserved hypothetical protein	0.554481	1.82482	0.867751
MSMEG_1407	Na(+)/H(+) antiporter	0.0146888	2.60908	1.38354
MSMEG_1408	arginine/ornithine antiporter	0.0639207	3.35886	1.74797
MSMEG_1409	arginine deiminase	0.0617932	1.92507	0.944912
MSMEG_1410	carveol dehydrogenase	0.77716	1.04692	0.0661494
MSMEG_1411	universal stress protein family	0.23157	1.43739	0.523454
MSMEG_1412	amino acid permease	0.978923	1.0242	0.0344932
MSMEG_1413	ornithine--oxo-acid transaminase	0.913848	1.00059	0.00085333
MSMEG_1414	Amidinotransferase	0.173809	1.86956	0.902695
MSMEG_1415	AsnC-family transcriptional regulator	0.479332	0.838869	-0.253483
MSMEG_1416	Pyridine nucleotide-disulphide oxidoreductase	0.46773	1.21439	0.28023
MSMEG_1417	glyoxalase family protein	0.494561	0.763067	-0.390118
MSMEG_1418	RNA polymerase ECF-type sigma factor	0.000760491	2.26411	1.17895
MSMEG_1419	conserved hypothetical protein	0.460475	0.875236	-0.192256
MSMEG_1420	probable transcriptional regulatory protein	0.00670196	1.36996	0.454132
MSMEG_1421	hypothetical protein	0.957872	1.01216	0.0174418
MSMEG_1422	conserved hypothetical protein	0.645252	1.41595	0.501767
MSMEG_1423	radical SAM domain protein	0.723719	1.12651	0.171856
MSMEG_1424	FMN-dependent dehydrogenase	0.00126344	0.697621	-0.519485
MSMEG_1425	creatininase subfamily	0.229965	0.773646	-0.370254
MSMEG_1426	probable membrane sugar transferase	0.458843	1.2796	0.355694
MSMEG_1427	transmembrane efflux protein	0.837	1.1168	0.159374
MSMEG_1428	glucose-methanol-choline oxidoreductase	0.0221465	0.638892	-0.646356
MSMEG_1429	cytochrome P450-terp	0.082684	1.18288	0.242309
MSMEG_1430	transcriptional regulator, TetR family protein	0.0815841	1.68322	0.751223
MSMEG_1431	cytochrome P450-terp	0.0571795	0.462676	-1.11192
MSMEG_1432	acetylcholinesterase	0.528242	1.15639	0.20963
MSMEG_1433	thioesterase	0.0128727	1.7065	0.771044
MSMEG_1434	conserved hypothetical protein	0.629837	1.05494	0.0771651
MSMEG_1435	ribosomal protein S10	0.436978	1.24933	0.32115
MSMEG_1436	ribosomal protein L3	0.303656	1.41962	0.505501
MSMEG_1437	ribosomal protein L4/L1 family	0.309178	1.53673	0.619866
MSMEG_1438	ribosomal protein L23	0.69667	0.681454	-0.553311
MSMEG_1439	ribosomal protein L2	0.00593851	1.81014	0.856103
MSMEG_1440	ribosomal protein S19	0.0917123	1.53979	0.622734
MSMEG_1441	50S ribosomal protein L22	0.0350877	2.14902	1.10368
MSMEG_1442	ribosomal protein S3	0.311738	1.54343	0.626142
MSMEG_1443	ribosomal protein L16	0.177647	1.72454	0.786211
MSMEG_1444	ribosomal protein L29	0.443553	1.25589	0.328714
MSMEG_1445	30S ribosomal protein S17	0.793367	0.959356	-0.0598622
MSMEG_1446	NTP pyrophosphohydrolase	0.000114066	1.69853	0.764288
MSMEG_1447	transcriptional regulator, MerR family	0.151881	1.6588	0.73014
MSMEG_1448	integral membrane transporter	0.413564	1.36156	0.445261
MSMEG_1449	fasciclin domain protein	0.194027	1.65858	0.729951
MSMEG_1450	hypothetical protein	0.969184	1.02716	0.0386598
MSMEG_1451	arylsulfatase	0.257651	1.53562	0.618818
MSMEG_1452	sulfatase-modifying factor 1	0.0113503	1.30054	0.379112
MSMEG_1453	Citrate transporter	0.372854	1.82676	0.869286
MSMEG_1454	hypothetical protein	0.100791	1.7992	0.847358
MSMEG_1455	putative multidrug resistance protein	0.303803	1.58982	0.668863
MSMEG_1456	hypothetical protein	0.000239789	1.96212	0.972412
MSMEG_1457	conserved hypothetical protein	0.0898991	1.67084	0.740577
MSMEG_1458	tena/thi-4 family protein	0.000211538	2.65771	1.41018
MSMEG_1459	Rieske [2Fe-2S] domain protein	0.289009	1.58828	0.667469
MSMEG_1460	Pyridine nucleotide-disulphide oxidoreductase	0.290719	0.651866	-0.617352
MSMEG_1461	5-oxovalerate dehydrogenase	0.487259	1.27546	0.351013
MSMEG_1462	ferredoxin	0.093697	1.79106	0.840816
MSMEG_1463	gamma-glutamyltranspeptidase	0.13594	2.13851	1.09661
MSMEG_1464	translation initiation inhibitor	0.23662	2.3151	1.21107
MSMEG_1465	ribosomal protein L14	0.0169935	1.64	0.713694
MSMEG_1466	ribosomal protein L24	0.0544635	1.74768	0.805439
MSMEG_1467	50S ribosomal protein L5	0.473499	1.49456	0.579718
MSMEG_1468	ribosomal protein S14p/S29e	0.345325	1.64937	0.721919
MSMEG_1469	ribosomal protein S8	0.0610174	1.84095	0.880447
MSMEG_1470	50S ribosomal protein L6	0.32127	1.78975	0.839755
MSMEG_1471	ribosomal protein L18	0.0603559	2.52799	1.33799
MSMEG_1472	ribosomal protein S5	0.103345	2.07514	1.05321
MSMEG_1473	ribosomal protein L30	0.240555	1.76968	0.82349
MSMEG_1474	ribosomal protein L15	0.30133	1.62476	0.70023
MSMEG_1475	conserved hypothetical protein	0.00014065	1.93744	0.954151
MSMEG_1476	signal peptide peptidase SppA, 67K type	0.227468	0.703609	-0.507155
MSMEG_1477	major facilitator superfamily	0.043539	0.78826	-0.343256
MSMEG_1478	transporter, LysE family	0.00595053	0.505715	-0.983603
MSMEG_1479	methyltransferase, putative, family	0.409605	1.22031	0.287243
MSMEG_1480	methyltransferase	0.666209	1.07214	0.100499
MSMEG_1481	methyltransferase	0.219144	1.65776	0.729236
MSMEG_1482	methyltransferase	0.426621	0.848731	-0.236621
MSMEG_1483	preprotein translocase, SecY subunit	0.63407	1.09247	0.127595
MSMEG_1484	adenylate kinase	0.464471	1.27355	0.348853
MSMEG_1485	methionine aminopeptidase, type I	0.409139	1.11814	0.161101
MSMEG_1486	RNA polymerase sigma-70 factor	0.569565	1.23404	0.303393
MSMEG_1487	conserved hypothetical protein	0.0871862	1.83695	0.877314
MSMEG_1488	acetolactate synthase	0.432441	1.3677	0.45175
MSMEG_1489	conserved hypothetical protein	0.83723	1.07829	0.108751
MSMEG_1490	3-oxoacyl-ACP synthase III	0.762726	1.37848	0.463083
MSMEG_1491	histidinol-phosphate aminotransferase 2	0.306059	0.826413	-0.275066
MSMEG_1492	transcriptional regulator, MarR family	0.587914	1.3107	0.390342
MSMEG_1493	sensor histidine kinase	0.84462	0.948145	-0.0768204
MSMEG_1494	transcriptional regulatory protein DegU	0.00206568	1.4706	0.556402
MSMEG_1495	HAD-superfamily hydrolase subfamily IA, variant 3, putative	0.933774	0.934889	-0.0971325
MSMEG_1496	3-hydroxyisobutyrate dehydrogenase	0.286274	0.841672	-0.24867
MSMEG_1497	acyl-CoA dehydrogenase family member 8	0.00444508	2.0909	1.06412
MSMEG_1498	methylmalonate-semialdehyde dehydrogenase	0.00180814	2.10384	1.07302
MSMEG_1499	oxygenase	0.0077667	2.30867	1.20706
MSMEG_1500	TetR family transcriptional regulatory protein	0.0274161	1.8446	0.883307
MSMEG_1501	methyltransferase, putative, family	0.0241403	2.22387	1.15308
MSMEG_1502	ABC transporter, ATP-binding protein	0.00492164	3.8812	1.9565
MSMEG_1503	probable antibiotic-transport integral membrane leucine and valine rich protein abc transporter	0.0761958	1.46075	0.546705
MSMEG_1504	probable antibiotic-transport integral membrane leucine and alanine and valine rich protein abc transporter	0.510188	1.43257	0.51861
MSMEG_1505	integral membrane protein	0.114834	1.48385	0.569347
MSMEG_1506	transcriptional regulator, TetR family protein	0.0643102	1.72784	0.788971
MSMEG_1507	D-aminopeptidase	0.367683	1.47948	0.565094
MSMEG_1508	amino acid permease-associated region	0.390342	1.53242	0.615809
MSMEG_1509	TetR-family transcriptional regulator	0.83636	0.924888	-0.11265
MSMEG_1510	dTDP-4-dehydrorhamnose 3,5-epimerase	0.0857754	1.18072	0.239667
MSMEG_1511	putative oxidoreductase	0.148239	0.759053	-0.397727
MSMEG_1512	dTDP-glucose 4,6-dehydratase	0.412832	0.77758	-0.362936
MSMEG_1513	conserved hypothetical protein	0.0343557	0.393523	-1.34548
MSMEG_1514	conserved hypothetical protein	0.00743718	0.506246	-0.982089
MSMEG_1515	two-component sensor histidine kinase	0.377298	0.892512	-0.164056
MSMEG_1516	thioredoxin reductase	0.407064	1.23684	0.306657
MSMEG_1517	spfh domain/band 7 family protein, putative	0.00684528	1.53234	0.615736
MSMEG_1518	hypothetical protein	0.165838	2.0399	1.0285
MSMEG_1519	translation initiation factor IF-1	0.171795	0.809662	-0.304608
MSMEG_1520	ribosomal protein L36	0.568003	0.933637	-0.0990657
MSMEG_1521	ribosomal protein S13p/S18e	0.447849	1.38242	0.467201
MSMEG_1522	ribosomal protein S11	0.258129	1.71142	0.77519
MSMEG_1523	ribosomal protein S4	0.00980039	1.85874	0.894326
MSMEG_1524	DNA-directed RNA polymerase, alpha subunit	0.490096	1.38747	0.472456
MSMEG_1525	50S ribosomal protein L17	0.11822	2.04265	1.03044
MSMEG_1526	probable cutinase /	0.609763	0.791535	-0.337275
MSMEG_1527	tRNA pseudouridine synthase A	0.00308875	1.79957	0.84765
MSMEG_1528	cutinase	0.483827	1.19918	0.26205
MSMEG_1529	serine esterase, cutinase family	0.671934	1.03	0.0426474
MSMEG_1530	integral membrane protein	0.0287807	0.630118	-0.666306
MSMEG_1531	conserved hypothetical protein	0.000495125	2.08552	1.06041
MSMEG_1532	antibiotic biosynthesis monooxygenase	0.151762	1.9492	0.96288
MSMEG_1533	subtilase family protein	0.136555	1.78452	0.835538
MSMEG_1534	probable conserved membrane protein	0.202064	1.36925	0.453381
MSMEG_1535	conserved hypothetical protein	0.0424211	2.44874	1.29204
MSMEG_1536	ftsk/spoiiie family protein	0.197464	2.36855	1.244
MSMEG_1537	conserved hypothetical protein	0.217007	1.70394	0.768877
MSMEG_1538	conserved hypothetical protein	0.265452	1.55297	0.635034
MSMEG_1539	conserved hypothetical protein	0.704796	1.27258	0.347758
MSMEG_1540	ATP-dependent RNA helicase	0.558633	0.911433	-0.133792
MSMEG_1541	hypothetical protein	0.716028	1.27731	0.353114
MSMEG_1542	transcriptional regulator	0.256318	0.815565	-0.294128
MSMEG_1543	eptc-inducible aldehyde dehydrogenase	0.662225	1.08502	0.117727
MSMEG_1544	PduO protein	0.0382778	0.341563	-1.54978
MSMEG_1545	conserved hypothetical protein	0.997285	1.00417	0.00599905
MSMEG_1546	coenzyme B12-dependent glycerol dehydrogenase small subunit	0.605326	0.764375	-0.387647
MSMEG_1547	glycerol dehydratase large subunit	0.0795576	0.665509	-0.587469
MSMEG_1548	propanediol utilization: dehydratase, medium subunit	0.949097	1.01825	0.0260982
MSMEG_1549	glycerol dehydratase reactivation factor large subunit	0.136365	0.498708	-1.00373
MSMEG_1550	PduH protein	0.274374	0.6896	-0.536169
MSMEG_1551	hypothetical protein	0.724248	0.914715	-0.128606
MSMEG_1552	ethanolamine permease	0.201209	1.42014	0.506031
MSMEG_1553	ethanolamine ammonia-lyase, large subunit	0.00732319	1.71201	0.775693
MSMEG_1554	ethanolamine ammonia-lyase, light chain	0.601648	0.956648	-0.0639396
MSMEG_1555	conserved hypothetical protein, authentic frameshift	0.148154	1.91425	0.936776
MSMEG_1556	ribosomal protein L13	0.227333	1.1932	0.254834
MSMEG_1557	ribosomal protein S9	0.57841	0.763507	-0.389287
MSMEG_1558	conserved hypothetical protein	0.000404394	0.251404	-1.99192
MSMEG_1559	phosphoglucosamine mutase	0.639751	1.18005	0.238843
MSMEG_1560	conserved hypothetical protein	0.0423281	1.27561	0.351182
MSMEG_1561	LysR-family trancsriptional regulator	0.0159143	1.77813	0.830357
MSMEG_1562	conserved hypothetical alanine and proline rich protein	0.369586	0.800579	-0.320884
MSMEG_1563	short-chain dehydrogenase/reductase SDR	0.0676619	0.459736	-1.12112
MSMEG_1564	lignostilbene-alpha,beta-dioxygenase	0.947703	1.08872	0.122634
MSMEG_1565	transcriptional regulator, TetR family protein	9.74558e-05	2.46643	1.30243
MSMEG_1566	oxidoreductase	0.689207	1.09264	0.127814
MSMEG_1567	conserved hypothetical protein	0.660023	0.971517	-0.0416882
MSMEG_1568	glucosamine--fructose-6-phosphate aminotransferase, isomerizing	0.862137	0.987263	-0.0184941
MSMEG_1569	hypothetical protein	0.852897	1.1441	0.194217
MSMEG_1570	carboxylesterase	0.261799	1.28527	0.362073
MSMEG_1571	integral membrane protein	0.998412	1.02918	0.0414934
MSMEG_1572	transcriptional regulator, GntR family	0.0783486	1.79927	0.847414
MSMEG_1573	carbohydrate kinase family	0.119722	1.86019	0.895452
MSMEG_1574	glutamate decarboxylase	0.0155096	0.50646	-0.981479
MSMEG_1575	alanine racemase	0.00153056	1.71251	0.776116
MSMEG_1576	alpha/beta hydrolase fold	0.0397316	0.842976	-0.246436
MSMEG_1577	conserved hypothetical protein	0.0173744	1.38657	0.471521
MSMEG_1578	peptidase M22, glycoprotease	0.159571	0.792892	-0.334804
MSMEG_1579	ribosomal-protein-alanine acetyltransferase	0.352152	1.08313	0.11521
MSMEG_1580	O-sialoglycoprotein endopeptidase	0.0446844	0.793933	-0.33291
MSMEG_1581	conserved hypothetical protein	0.0516426	0.844862	-0.243212
MSMEG_1582	chaperonin GroS	0.453621	1.45306	0.539099
MSMEG_1583	chaperonin GroL	0.0304668	2.24691	1.16794
MSMEG_1584	hypothetical protein	0.376343	1.43534	0.521397
MSMEG_1585	cupin domain protein	0.550532	1.25033	0.322313
MSMEG_1586	beta-lactamase	0.355555	1.4538	0.539831
MSMEG_1587	alpha/beta hydrolase fold	0.282901	1.50499	0.589753
MSMEG_1588	conserved hypothetical protein	0.0532478	2.60074	1.37892
MSMEG_1589	hypothetical protein	0.925133	1.04105	0.0580393
MSMEG_1590	hypothetical protein	0.0303629	3.21657	1.68552
MSMEG_1591	TnpC protein	0.0577458	1.52545	0.609234
MSMEG_1592	hypothetical protein	0.387632	0.835442	-0.259388
MSMEG_1593	hypothetical protein	0.615889	0.722796	-0.46834
MSMEG_1594	enoyl-CoA hydratase	0.27027	1.08856	0.122421
MSMEG_1595	putative oxidoreductase	0.0791476	0.565143	-0.823311
MSMEG_1596	transcriptional regulator	0.088522	1.33526	0.417122
MSMEG_1597	Transcription factor WhiB	7.66492e-05	0.293051	-1.77078
MSMEG_1598	conserved hypothetical protein	0.00272974	0.642529	-0.638167
MSMEG_1599	RNA polymerase sigma-70 factor	0.754286	1.04134	0.0584357
MSMEG_1600	conserved hypothetical protein	0.127727	0.903643	-0.146175
MSMEG_1601	conserved hypothetical protein	0.981673	1.0162	0.0231871
MSMEG_1602	inosine-5-monophosphate dehydrogenase	0.0691339	1.1745	0.232048
MSMEG_1603	IMP dehydrogenase family protein	0.0384933	0.785856	-0.347664
MSMEG_1604	FAD dependent oxidoreductase	0.399542	1.33579	0.417697
MSMEG_1605	phosphate transport system regulatory protein PhoU	0.0059615	0.175861	-2.5075
MSMEG_1606	benzoylformate decarboxylase	0.0462194	0.363906	-1.45836
MSMEG_1607	putative tautomerase	0.211002	0.681503	-0.553209
MSMEG_1608	glycosyl transferase	0.935709	0.992794	-0.0104337
MSMEG_1609	beta-phosphoglucomutase hydrolase	0.374917	0.918792	-0.122189
MSMEG_1610	GMP synthase [glutamine-hydrolyzing]	0.0237047	0.731993	-0.450098
MSMEG_1611	transcriptional regulator, TetR family, putative	0.322848	1.42388	0.509828
MSMEG_1612	extracellular solute-binding protein, family 3	0.593661	0.833948	-0.26197
MSMEG_1613	ABC polar amino acid transporter, inner membrane subunit	0.91523	0.977709	-0.0325225
MSMEG_1614	glutamine transport ATP-binding protein GlnQ	0.200682	0.489011	-1.03206
MSMEG_1615	gamma-glutamyltranspeptidase	0.440776	0.910577	-0.135146
MSMEG_1616	hypothetical protein	0.472587	1.17664	0.234675
MSMEG_1617	kumamolisin	0.027036	0.634007	-0.657429
MSMEG_1618	hypothetical protein	0.83968	0.967285	-0.0479877
MSMEG_1619	hypothetical protein	0.889897	0.901962	-0.148861
MSMEG_1620	conserved hypothetical protein	0.27134	3.40847	1.76913
MSMEG_1621	pyrimidine-specific ribonucleoside hydrolase RihA	0.0497776	1.46894	0.554771
MSMEG_1622	putative DNA repair polymerase	0.602753	1.17898	0.237544
MSMEG_1623	short chain dehydrogenase	0.151065	1.93178	0.949928
MSMEG_1624	universal stress protein family	0.0563516	2.09488	1.06686
MSMEG_1625	amino acid transporter, putative	0.237988	1.61836	0.694535
MSMEG_1626	putative DNA-binding protein	0.16279	1.1802	0.23903
MSMEG_1627	hypothetical protein	0.938125	0.984815	-0.0220751
MSMEG_1628	oxidoreductase, short chain dehydrogenase/reductase family	0.188931	0.656626	-0.606855
MSMEG_1629	hypothetical protein	0.0857234	0.638837	-0.64648
MSMEG_1630	2,5-dichloro-2,5-cyclohexadiene-1,4-diol dehydrogenase	0.14278	1.82196	0.865494
MSMEG_1631	DNA-binding protein	0.00909506	1.42837	0.514373
MSMEG_1632	hypothetical protein	0.273916	1.12734	0.172927
MSMEG_1633	DNA polymerase III, alpha subunit, putative	0.0580491	2.82289	1.49717
MSMEG_1634	probable forkhead-associated protein	0.531772	0.889853	-0.168361
MSMEG_1635	nitroreductase family protein	0.382388	0.860764	-0.21631
MSMEG_1636	RNA methyltransferase, TrmH family, group 2	0.133861	1.49338	0.578583
MSMEG_1637	periplasmic sensor signal transduction histidine kinase	0.016561	1.57923	0.659222
MSMEG_1638	Roadblock/LC7 domain protein	0.00243427	1.69309	0.759655
MSMEG_1639	conserved hypothetical protein	0.0949229	1.19458	0.256499
MSMEG_1640	ATP/GTP-binding protein	0.172638	1.2639	0.337878
MSMEG_1641	conserved hypothetical protein	0.00976636	1.4447	0.530773
MSMEG_1642	ABC transporter, ATP-binding protein	0.537569	1.15343	0.205936
MSMEG_1643	hypothetical protein	0.0499213	1.2173	0.283686
MSMEG_1644	hypothetical protein	0.270044	1.11823	0.161221
MSMEG_1645	NADH:flavin oxidoreductase/nadh oxidase	0.992035	0.998077	-0.00277648
MSMEG_1646	ribosomal RNA adenine dimethylase family protein	0.515192	0.611802	-0.708863
MSMEG_1647	tetrahydrofolate dehydrogenase/cyclohydrolase FolD	0.0904479	1.39058	0.475689
MSMEG_1648	putative transcriptional regulator	0.130236	1.42	0.505894
MSMEG_1649	FAD dependent oxidoreductase	0.0208251	2.36944	1.24455
MSMEG_1650	methyltransferase type 11	0.0765089	1.99177	0.994054
MSMEG_1651	homoserine O-acetyltransferase	0.0556423	1.78209	0.833573
MSMEG_1652	O-acetylhomoserine sulfhydrylase	0.372364	1.29459	0.372493
MSMEG_1653	hypothetical protein	0.367617	2.88058	1.52636
MSMEG_1654	isocitrate dehydrogenase, NADP-dependent	0.849351	0.990232	-0.0141614
MSMEG_1655	hydrolase, alpha/beta fold family, putative	0.00401739	1.594	0.672653
MSMEG_1656	exodeoxyribonuclease III	0.00362645	0.19691	-2.34439
MSMEG_1657	tryptophanyl-tRNA synthetase	0.780998	1.03284	0.0466112
MSMEG_1658	ribonuclease, putative	0.0075502	0.686371	-0.542939
MSMEG_1659	multidrug resistance protein, SMR family	0.000449982	1.90677	0.931132
MSMEG_1660	oxidoreductase, 2-nitropropane dioxygenase family	0.0283332	0.381447	-1.39044
MSMEG_1661	D-alanyl-D-alanine carboxypeptidase	0.415792	0.823207	-0.280674
MSMEG_1662	taurine-pyruvate aminotransferase	0.792349	0.952981	-0.0694807
MSMEG_1663	transcriptional regulator, AsnC family	0.122929	1.15687	0.210228
MSMEG_1664	hypothetical protein	0.185182	0.744772	-0.42513
MSMEG_1665	aldehyde dehydrogenase (NAD) family protein	0.00350727	1.46539	0.551288
MSMEG_1666	RNA polymerase sigma-70 factor	0.00194163	1.66958	0.739481
MSMEG_1667	IS110 family transposase, truncation	0.303872	1.17248	0.229566
MSMEG_1668	pyridoxamine 5-phosphate oxidase family protein	0.34785	1.61965	0.695682
MSMEG_1669	succinate dehydrogenase, iron-sulfur protein	0.866766	1.11161	0.152656
MSMEG_1670	succinate dehydrogenase, flavoprotein subunit	0.532712	1.19669	0.259049
MSMEG_1671	succinate dehydrogenase hydrophobic membrane anchor protein SdhD	0.00260758	1.46079	0.546746
MSMEG_1672	succinate dehydrogenase, cytochrome b556 subunit	0.161305	1.97601	0.982592
MSMEG_1673	cytidine deaminase	0.00351664	1.3597	0.443284
MSMEG_1674	hypothetical protein	0.377474	0.601412	-0.733574
MSMEG_1675	pyrimidine-nucleoside phosphorylase	0.676681	0.952482	-0.0702363
MSMEG_1676	adenosine deaminase	0.83549	1.50245	0.587319
MSMEG_1677	aspartate ammonia-lyase	0.667744	0.8695	-0.201742
MSMEG_1678	transcriptional regulator, LysR family	0.629061	1.15748	0.210986
MSMEG_1679	AmiB	0.048971	0.724527	-0.464889
MSMEG_1680	conserved hypothetical protein	0.424703	0.868874	-0.202782
MSMEG_1681	endoribonuclease L-PSP superfamily	0.7961	0.970146	-0.0437267
MSMEG_1682	flavin-containing monooxygenase FMO	0.0786609	0.847169	-0.239279
MSMEG_1683	cytosine/purine/uracil/thiamine/allantoin permease family protein	0.242466	0.583795	-0.776466
MSMEG_1684	conserved hypothetical protein	0.0358217	0.699079	-0.516472
MSMEG_1685	hypothetical protein	0.816589	0.9643	-0.0524458
MSMEG_1686	NPL/P60-family secreted protein	0.582842	1.12667	0.172066
MSMEG_1687	hypothetical protein	0.972569	1.04165	0.0588683
MSMEG_1688	cupin domain protein	0.755329	1.11167	0.15273
MSMEG_1689	3-oxoacyl-[acyl-carrier-protein] reductase	0.0753016	2.12579	1.088
MSMEG_1690	putative ECF sigma factor RpoE1	0.160716	1.71978	0.782226
MSMEG_1691	transcriptional regulatory protein	0.0964714	1.9699	0.978124
MSMEG_1692	ECF-family RNA polymerase sigma factor	0.699933	0.73872	-0.436901
MSMEG_1693	succinate dehydrogenase [ubiquinone] flavoprotein subunit	0.711184	1.19775	0.260329
MSMEG_1694	uracil phosphoribosyltransferase	0.636047	0.955773	-0.0652607
MSMEG_1695	phosphoglucomutase/phosphomannomutase	0.122645	0.640875	-0.641885
MSMEG_1696	regulatory protein, MarR	0.139096	0.757607	-0.400479
MSMEG_1697	hypothetical protein	0.750217	1.17187	0.228817
MSMEG_1698	putative ammonia monooxygenase superfamily	0.503359	0.820393	-0.285613
MSMEG_1699	pentachlorophenol 4-monooxygenase	0.980535	1.05999	0.0840444
MSMEG_1700	TetR-family transcriptional regulator	0.830858	1.20032	0.263415
MSMEG_1701	purine nucleotide phosphorylase	0.00734351	1.35272	0.435858
MSMEG_1702	amidohydrolase	0.00217478	1.72214	0.784207
MSMEG_1703	amidohydrolase	0.69702	1.0867	0.119953
MSMEG_1704	ABC transporter	0.191612	0.563156	-0.828393
MSMEG_1705	D-xylose transport ATP-binding protein XylG	0.191831	1.72613	0.787539
MSMEG_1706	xylose transport system permease protein XylH	0.0493254	1.81219	0.857738
MSMEG_1707	phosphatase YfbT	0.326167	1.33272	0.414369
MSMEG_1708	ribose operon repressor, putative	0.330415	1.56824	0.649151
MSMEG_1709	inner membrane ABC transporter permease protein YjfF	0.144332	1.74465	0.802939
MSMEG_1710	ribose transport system permease protein RbsC	0.151137	2.70413	1.43516
MSMEG_1711	ATP binding protein of ABC transporter	0.119525	1.90319	0.928417
MSMEG_1712	ABC transporter periplasmic-binding protein YtfQ	0.196824	1.78309	0.834382
MSMEG_1713	L-ribulokinase	0.978016	1.04818	0.0678878
MSMEG_1714	L-ribulose-5-phosphate 4-epimerase UlaF	0.686109	1.31269	0.39253
MSMEG_1715	L-arabinose isomerase	0.429347	1.43557	0.521626
MSMEG_1716	IS3 family element, transposase orfA	0.414331	0.732347	-0.449401
MSMEG_1717	ISMsm8, transposase	0.831534	0.934979	-0.0969934
MSMEG_1718	IS3 family element, transposase orfB, interruption-N	0.672777	1.13419	0.181661
MSMEG_1719	IS3 family element, transposase orfB, interruption-C	0.901841	1.05615	0.0788183
MSMEG_1720	IS1137, transposase orfA	0.87437	0.986534	-0.0195592
MSMEG_1721	IS1137, transposase orfB	0.605477	0.801887	-0.318529
MSMEG_1722	hypothetical protein	0.186575	1.76516	0.819796
MSMEG_1723	hypothetical protein	0.13942	1.27656	0.352264
MSMEG_1724	conserved hypothetical protein	0.564638	1.18591	0.245999
MSMEG_1726	transposase	0.659807	0.914499	-0.128947
MSMEG_1727	ISMsm5, transposase, interruption-C	0.493599	1.19597	0.258176
MSMEG_1729	ISMsm5, transposase, interruption-N	0.16094	1.35146	0.434514
MSMEG_1730	ISMsm1, transposase orfB	0.000719228	1.87976	0.910549
MSMEG_1731	IS6120, transposase	0.436215	1.17622	0.234162
MSMEG_1732	Transposase IS116/IS110/IS902 family	0.358677	2.115	1.08066
MSMEG_1733	conserved hypothetical protein	0.480185	0.815107	-0.294938
MSMEG_1734	conserved hypothetical protein	0.633988	0.879325	-0.185532
MSMEG_1735	dihydrolipoamide dehydrogenase	0.823664	1.09607	0.132346
MSMEG_1736	glycerol-3-phosphate dehydrogenase 2	0.0708979	0.638886	-0.646369
MSMEG_1737	RNA pseudouridine synthase family protein	0.102989	0.453586	-1.14055
MSMEG_1738	probable conserved transmembrane protein	0.127061	1.77978	0.8317
MSMEG_1739	enoyl-CoA hydratase/isomerase family protein	0.00312174	0.594459	-0.75035
MSMEG_1740	dehydrogenase/reductase SDR family member 4	0.87044	1.06236	0.0872695
MSMEG_1741	TetR-family transcriptional regulator	0.0249545	0.830351	-0.268207
MSMEG_1742	oxidoreductase	0.00106991	0.304891	-1.71363
MSMEG_1743	Fatty acid desaturase	6.2305e-05	0.378177	-1.40287
MSMEG_1744	hypothetical protein	0.209628	0.538555	-0.892836
MSMEG_1745	transcriptional regulator	0.544937	0.723854	-0.46623
MSMEG_1746	6-hydroxy-D-nicotine oxidase	0.983146	1.27634	0.352016
MSMEG_1747	RNA polymerase sigma-70 factor	0.77736	1.23256	0.301653
MSMEG_1748	conserved hypothetical protein	0.770142	1.06915	0.0964671
MSMEG_1749	putative monooxygenase	0.0759622	0.318854	-1.64903
MSMEG_1750	hypothetical protein	0.804932	1.25843	0.331627
MSMEG_1751	norsolorinic acid reductase	0.689443	0.924684	-0.112967
MSMEG_1752	hypothetical protein	0.0303828	2.59512	1.3758
MSMEG_1753	MTA/SAH nucleosidase	0.00300786	1.39195	0.477111
MSMEG_1754	conserved hypothetical protein	0.35939	0.861434	-0.215188
MSMEG_1755	anti-sigm factor, ChrR	0.00289405	0.29805	-1.74638
MSMEG_1756	endonuclease VIII and dna n-glycosylase with an ap lyase activity	0.612663	0.837488	-0.25586
MSMEG_1757	DEAD/DEAH box helicase	0.27746	0.818503	-0.288941
MSMEG_1758	hypothetical protein	0.147801	0.0426995	-4.54964
MSMEG_1759	hypothetical protein	0.418373	0.469966	-1.08937
MSMEG_1760	short-chain dehydrogenase/reductase SDR	0.149823	0.60209	-0.731948
MSMEG_1761	integral membrane protein	0.357083	0.720118	-0.473694
MSMEG_1762	piperideine-6-carboxylic acid dehydrogenase	0.417979	0.904965	-0.144066
MSMEG_1763	leucine-responsive regulatory protein	0.00794744	0.785089	-0.349073
MSMEG_1764	L-lysine-epsilon aminotransferase	0.0175238	0.66172	-0.595707
MSMEG_1765	restriction endonuclease family	0.71968	0.879588	-0.185101
MSMEG_1766	conserved hypothetical protein	0.000198483	0.012815	-6.28602
MSMEG_1767	conserved hypothetical protein	0.0931661	0.0191747	-5.70465
MSMEG_1768	conserved hypothetical protein	0.111083	0.0219488	-5.50971
MSMEG_1769	UsfY protein	0.0240767	0.0165434	-5.9176
MSMEG_1770	conserved hypothetical protein	0.00189278	0.0168193	-5.89374
MSMEG_1771	methylase, putative	0.000257304	0.013883	-6.17054
MSMEG_1772	conserved hypothetical protein	0.0546162	0.0165351	-5.91833
MSMEG_1773	conserved hypothetical protein	0.046986	0.0157897	-5.98487
MSMEG_1774	conserved hypothetical protein	0.000376518	0.0138458	-6.17441
MSMEG_1775	cytochrome P450 monooxygenase	0.00291155	0.0694796	-3.84727
MSMEG_1776	ribonuclease Z	0.0707321	0.555472	-0.848214
MSMEG_1777	UsfY protein	0.0559469	0.0314902	-4.98895
MSMEG_1778	conserved hypothetical protein	0.000190155	0.111424	-3.16587
MSMEG_1779	hypothetical protein	0.0825037	0.0801034	-3.64199
MSMEG_1780	hypothetical protein	0.00855843	0.119731	-3.06213
MSMEG_1781	hypothetical protein	0.000168334	0.0127042	-6.29855
MSMEG_1782	oxidoreductase, short chain dehydrogenase/reductase family	0.0494027	0.0170935	-5.87041
MSMEG_1783	hypothetical protein	0.053019	0.0890514	-3.48922
MSMEG_1784	type I topoisomerase	0.00115596	0.0506655	-4.30285
MSMEG_1785	hypothetical protein	0.538779	1.4605	0.546462
MSMEG_1786	stas domain, putative	0.562001	0.971123	-0.0422746
MSMEG_1787	RsbW protein	0.115119	0.116627	-3.10002
MSMEG_1788	conserved hypothetical protein	0.0133773	0.0716417	-3.80306
MSMEG_1789	conserved hypothetical protein	0.0542583	0.015358	-6.02487
MSMEG_1790	conserved hypothetical protein	0.0780311	0.0179791	-5.79753
MSMEG_1791	UsfY protein	0.037583	0.738363	-0.437598
MSMEG_1792	conserved hypothetical protein	4.14685e-05	0.089759	-3.4778
MSMEG_1793	membrane protein	0.227584	0.766085	-0.384423
MSMEG_1794	dehydrogenase	0.0444591	0.020507	-5.60774
MSMEG_1795	2-deoxy-scyllo-inosamine dehydrogenase	0.0216308	1.43762	0.523681
MSMEG_1796	membrane protein	0.0686386	0.300674	-1.73373
MSMEG_1797	salicylate esterase	0.215542	0.866453	-0.206806
MSMEG_1798	major facilitator superfamily	0.0197071	0.657891	-0.604079
MSMEG_1799	transcriptional regulator	0.0857755	0.436212	-1.1969
MSMEG_1800	hypothetical protein	0.903041	1.08944	0.12359
MSMEG_1801	hypothetical protein	0.00766823	0.307946	-1.69925
MSMEG_1802	ChaB protein	0.00247107	0.0381347	-4.71275
MSMEG_1803	RsbW protein	0.0187572	0.426161	-1.23053
MSMEG_1804	RNA polymerase sigma-F factor	0.0643508	0.0160013	-5.96566
MSMEG_1805	conserved hypothetical protein	0.858993	1.09184	0.126758
MSMEG_1806	conserved hypothetical protein	0.365169	0.765867	-0.384834
MSMEG_1807	acetyl-/propionyl-coenzyme A carboxylase alpha chain	0.861067	1.05355	0.0752553
MSMEG_1808	Fe-S metabolism associated SufE	0.622594	0.909871	-0.136265
MSMEG_1809	putative thiosulfate sulfurtransferase	0.479681	1.19836	0.261063
MSMEG_1810	hypothetical protein	0.0608888	1.34104	0.423354
MSMEG_1811	septum formation protein Maf	0.0870843	1.27551	0.351075
MSMEG_1812	conserved hypothetical protein	0.000301312	2.01953	1.01402
MSMEG_1813	propionyl-CoA carboxylase beta chain	0.0569432	2.45279	1.29442
MSMEG_1814	hypothetical protein	0.000757563	2.45811	1.29755
MSMEG_1815	hypothetical protein	0.0405967	3.26683	1.70789
MSMEG_1816	hypothetical protein	0.184339	1.73061	0.791284
MSMEG_1817	probable conserved transmembrane protein	0.002274	0.617102	-0.696418
MSMEG_1818	Bacterial membrane flanked domain protein	0.00454798	1.71129	0.775082
MSMEG_1819	phosphoribosylaminoimidazole carboxylase, ATPase subunit	0.780097	1.09178	0.126689
MSMEG_1820	phosphoribosylaminoimidazole carboxylase, catalytic subunit	0.419593	1.21669	0.282964
MSMEG_1821	acyl-CoA dehydrogenase	0.150171	1.91684	0.93873
MSMEG_1822	biotin-[acetyl-CoA-carboxylase] ligase	0.502337	1.07853	0.109064
MSMEG_1823	conserved hypothetical protein	0.0217185	1.3267	0.407838
MSMEG_1824	transcriptional regulator, LytR family	0.145582	1.19052	0.251595
MSMEG_1825	dTDP-4-dehydrorhamnose reductase	0.625443	1.12545	0.170503
MSMEG_1826	dTDP-RhA:a-D-GlcNAc-diphosphoryl polyprenol, a-3-L-rhamnosyl transferase	0.472238	0.909489	-0.136873
MSMEG_1827	hydrolase, nudix family, putative	0.374372	1.09751	0.134237
MSMEG_1828	Nucleotidyl transferase	0.0229105	1.37382	0.458192
MSMEG_1829	F420-0:gamma-glutamyl ligase	0.193602	0.92458	-0.11313
MSMEG_1830	lppg:fo 2-phospho-l-lactate transferase	0.735376	1.1365	0.184597
MSMEG_1831	Transcription factor WhiB	0.202526	1.33332	0.415026
MSMEG_1832	conserved hypothetical protein	0.971872	1.02612	0.0372061
MSMEG_1833	conserved hypothetical protein	0.0052782	1.92154	0.942262
MSMEG_1834	phosphomannomutase/phosphoglucomutase	0.975463	1.00586	0.00842441
MSMEG_1835	TobH protein	0.634875	1.08815	0.121871
MSMEG_1836	mannose-6-phosphate isomerase, class I	0.186529	0.890958	-0.16657
MSMEG_1837	secreted protein	0.307898	0.793892	-0.332986
MSMEG_1838	cationic amino acid transporter	0.043567	1.32562	0.406671
MSMEG_1839	alkane 1-monooxygenase	0.0823887	1.65144	0.723725
MSMEG_1840	rubredoxin	0.397132	1.51201	0.596467
MSMEG_1841	rubredoxin	0.829037	1.03241	0.0460122
MSMEG_1842	transcriptional regulator, TetR family protein	0.781331	1.06502	0.0908822
MSMEG_1843	adenosylhomocysteinase	0.237362	0.536543	-0.898235
MSMEG_1844	conserved hypothetical protein	0.995614	1.0524	0.0736848
MSMEG_1845	YghA protein	0.00305804	0.59145	-0.757672
MSMEG_1846	polysulphide reductase, NrfD	0.0844769	0.591253	-0.758153
MSMEG_1847	4Fe-4S ferredoxin, iron-sulfur binding protein	0.0143013	0.442114	-1.17751
MSMEG_1848	formate dehydrogenase-O, major subunit	0.0755931	0.370631	-1.43194
MSMEG_1849	selenocysteine-specific translation elongation factor	0.110019	0.843458	-0.245612
MSMEG_1850	L-seryl-tRNA selenium transferase	0.0595364	1.56777	0.648718
MSMEG_1852	selenide, water dikinase	0.551593	0.831765	-0.265752
MSMEG_1853	Na+/H+ antiporter NhaA	0.0723738	0.226206	-2.14429
MSMEG_1854	valosin containing protein-1	0.231597	1.34728	0.430048
MSMEG_1855	tetratricopeptide repeat protein, putative	0.440518	1.19858	0.261331
MSMEG_1856	hypothetical protein	0.000937694	1.62052	0.696458
MSMEG_1857	transposase IstA protein, putative	0.0304787	1.63128	0.706004
MSMEG_1858	putative transposition helper protein	0.725672	0.88801	-0.171353
MSMEG_1859	hypothetical protein	0.23758	1.27471	0.350171
MSMEG_1860	hypothetical protein	0.740008	1.20005	0.263096
MSMEG_1861	hypothetical protein	0.0527081	1.17346	0.230764
MSMEG_1862	transposase	0.847821	0.936898	-0.0940363
MSMEG_1863	putative transposase	0.418309	0.773751	-0.370058
MSMEG_1864	transposase	0.505666	1.10363	0.142261
MSMEG_1866	transposase B	0.612699	0.9091	-0.137489
MSMEG_1867	transposase	0.0878616	0.532723	-0.908542
MSMEG_1868	hypothetical protein	0.371802	1.15157	0.203596
MSMEG_1869	hypothetical protein	0.957227	0.991558	-0.0122307
MSMEG_1870	conserved hypothetical protein	0.0303527	2.10137	1.07133
MSMEG_1871	conserved hypothetical protein	0.542938	1.12139	0.165284
MSMEG_1872	conserved hypothetical protein	0.367556	0.884065	-0.177775
MSMEG_1873	thymidylate kinase	0.118927	1.41694	0.50278
MSMEG_1874	DNA-binding response regulator MtrA	0.210442	1.26541	0.339602
MSMEG_1875	sensor histidine kinase MtrB	0.114374	1.1866	0.246836
MSMEG_1876	LpqB protein	0.085762	0.564095	-0.82599
MSMEG_1877	conserved hypothetical protein	0.227763	0.633677	-0.658182
MSMEG_1878	S30AE family protein	0.116647	1.25046	0.32246
MSMEG_1879	hypothetical protein	0.418931	1.4325	0.518538
MSMEG_1880	hypothetical alanine arginine proline rich protein	0.421859	1.43481	0.520862
MSMEG_1881	preprotein translocase, SecA subunit	0.0933679	0.708762	-0.496626
MSMEG_1882	acyltransferase, ws/dgat/mgat subfamily	0.50758	0.949211	-0.0751993
MSMEG_1883	glycine betaine transporter OpuD	0.0065735	0.703999	-0.506356
MSMEG_1884	conserved hypothetical protein	0.890022	1.12462	0.169439
MSMEG_1885	2Fe-2S iron-sulfur cluster binding domain protein	0.081857	1.37377	0.458144
MSMEG_1886	Fatty acid desaturase	0.0240418	0.534047	-0.904961
MSMEG_1887	hypothetical protein	0.0540769	0.674332	-0.568469
MSMEG_1888	methyltransferase	0.121646	1.26893	0.343607
MSMEG_1889	putative ribosome small subunit-dependent GTPase RsgA	0.27477	1.69298	0.759562
MSMEG_1890	3-phosphoshikimate 1-carboxyvinyltransferase	0.909904	1.04585	0.0646822
MSMEG_1891	conserved hypothetical protein	0.0783598	1.44573	0.531794
MSMEG_1892	transferase	0.258931	0.884255	-0.177466
MSMEG_1893	UbiE/COQ5 methyltransferase	0.457646	1.21944	0.286222
MSMEG_1894	short chain dehydrogenase	0.443934	0.711492	-0.49108
MSMEG_1895	HTH-type transcriptional regulator AlsR	0.26989	1.63811	0.712034
MSMEG_1896	beta-ketothiolase	0.684076	1.30875	0.388186
MSMEG_1897	3-oxoadipate enol-lactonase	0.515181	1.27049	0.345382
MSMEG_1898	succinyl-CoA:3-ketoacid-coenzyme A transferase 1, precursor	0.303008	1.60138	0.679316
MSMEG_1899	succinyl-CoA:3-ketoacid-coenzyme A transferase subunit B	0.82726	1.06821	0.095198
MSMEG_1900	D-alanyl-D-alanine carboxypeptidase family	0.263302	1.55773	0.639449
MSMEG_1901	DNA-binding HTH domain containing protein, putative	0.221164	2.02182	1.01566
MSMEG_1902	transcriptional regulator	0.523304	1.26824	0.342825
MSMEG_1903	caib/baif family	0.0356825	2.52236	1.33478
MSMEG_1904	acyl-CoA dehydrogenase	0.874511	0.956233	-0.064566
MSMEG_1905	acyl-CoA dehydrogenase protein	0.249546	1.83262	0.873909
MSMEG_1906	toluate 1,2-dioxygenase electron transfer component	0.904885	0.968433	-0.0462764
MSMEG_1907	toluate 1,2-dioxygenase beta subunit	0.447828	1.35755	0.441007
MSMEG_1908	benzoate 1,2-dioxygenase alpha subunit	0.118798	1.24883	0.320582
MSMEG_1909	putative HTH-type transcriptional regulator YnfL	0.058876	0.498459	-1.00445
MSMEG_1910	muconate cycloisomerase	0.0125964	0.31039	-1.68785
MSMEG_1911	catechol 1,2-dioxygenase	0.0137724	0.346141	-1.53057
MSMEG_1912	muconolactone delta-isomerase 1	0.00497916	0.117612	-3.08789
MSMEG_1913	YbaK/ebsC protein	0.0282011	1.30699	0.386251
MSMEG_1914	RNA polymerase sigma-70 factor, family	0.429623	0.725032	-0.463883
MSMEG_1915	anti-sigma factor, family	0.272244	0.728243	-0.457508
MSMEG_1916	hypothetical protein	0.797058	1.07536	0.104815
MSMEG_1917	conserved domain protein	0.475259	0.732921	-0.44827
MSMEG_1918	sensor histidine kinase	0.0260997	1.45333	0.539358
MSMEG_1919	Transcription factor WhiB	0.567867	0.809097	-0.305615
MSMEG_1920	diacylglycerol kinase, catalytic region	0.949656	0.981517	-0.0269142
MSMEG_1921	SEC-C motif domain protein	0.893244	1.01415	0.0202781
MSMEG_1922	3-dehydroquinate dehydratase, type II	0.854353	0.981827	-0.0264587
MSMEG_1923	membrane protein	0.22703	1.31623	0.396411
MSMEG_1924	N-acetyltransferase Ats1	0.426968	1.07685	0.106817
MSMEG_1925	isochorismate synthase DhbC	0.0924103	0.800572	-0.320896
MSMEG_1926	phosphoglycerate mutase family protein	0.104757	1.20079	0.26398
MSMEG_1927	cobyrinic Acid a,c-diamide synthase	0.566591	1.2294	0.297959
MSMEG_1928	regulatory protein	0.897639	0.972	-0.0409725
MSMEG_1929	conserved hypothetical protein	0.0899631	0.826457	-0.274989
MSMEG_1930	DEAD/DEAH box helicase	0.112951	1.20593	0.270147
MSMEG_1931	conserved hypothetical protein	0.0362084	2.65173	1.40693
MSMEG_1932	MmpS3 protein	0.000624751	2.40535	1.26625
MSMEG_1933	hypothetical protein	0.83429	1.01498	0.0214465
MSMEG_1934	ATP-binding protein	0.256924	1.19276	0.254309
MSMEG_1935	TetR-family transcriptional regulator	0.00242156	1.55602	0.637856
MSMEG_1936	conserved hypothetical protein	0.234528	1.51676	0.600994
MSMEG_1937	molybdopterin biosynthesis protein MoeB	0.447418	0.892627	-0.16387
MSMEG_1938	conserved hypothetical protein	0.871425	1.06767	0.0944675
MSMEG_1939	6-O-methylguanine DNA methyltransferase, DNA binding domain subfamily	0.289274	1.59319	0.671923
MSMEG_1940	hydrolase, alpha/beta fold family	0.296109	0.848432	-0.237128
MSMEG_1941	helicase, UvrD/Rep family	0.308174	1.22337	0.290859
MSMEG_1942	integral membrane protein	0.151844	2.04467	1.03187
MSMEG_1943	ATP-dependent DNA helicase	0.605557	0.866343	-0.20699
MSMEG_1944	membrane protein	0.315941	0.86511	-0.209045
MSMEG_1945	ion channel membrane protein	0.201498	1.42818	0.514178
MSMEG_1946	NADH pyrophosphatase	0.822118	0.94648	-0.0793554
MSMEG_1947	conserved hypothetical protein	0.282183	0.491483	-1.02479
MSMEG_1948	hypothetical protein	0.930551	1.03643	0.0516164
MSMEG_1949	hypothetical protein	0.890741	1.26931	0.344046
MSMEG_1950	conserved hypothetical protein	0.00829715	0.0159578	-5.96959
MSMEG_1951	conserved domain protein	0.0852333	0.01917	-5.705
MSMEG_1952	ATP-dependent DNA helicase	0.085995	1.25391	0.326433
MSMEG_1953	transcription factor WhiB	0.00700833	1.52156	0.605552
MSMEG_1954	ABC1 family protein	0.0098193	0.719784	-0.474365
MSMEG_1955	conserved hypothetical protein	0.203174	0.684078	-0.547766
MSMEG_1956	hypothetical protein	0.186031	0.747302	-0.420236
MSMEG_1957	conserved hypothetical protein	0.506721	0.977898	-0.0322438
MSMEG_1958	PDZ domain family protein	0.161546	0.859915	-0.217733
MSMEG_1959	putative membrane protein	0.402636	0.763012	-0.390222
MSMEG_1960	hypothetical protein	0.597331	0.761937	-0.392257
MSMEG_1961	conserved hypothetical protein	0.652546	1.08319	0.115284
MSMEG_1962	hypothetical protein	0.465033	1.28378	0.360392
MSMEG_1963	putative transcriptional regulatory protein	0.0044728	1.61968	0.695709
MSMEG_1964	mitomycin radical oxidase	0.120085	1.65861	0.729976
MSMEG_1966	hypothetical protein	0.0386341	1.40996	0.495659
MSMEG_1967	TetR-family transcriptional regulator	0.865973	0.929645	-0.105248
MSMEG_1968	putative oxidoreductase	0.00647961	1.98472	0.988933
MSMEG_1969	MerR-family transcriptional regulator	0.723105	1.29191	0.369502
MSMEG_1970	sigma factor	0.0632016	1.40364	0.48917
MSMEG_1971	propane monooxygenase hydroxylase large subunit	0.213314	1.95772	0.969172
MSMEG_1972	methane monooxygenase component C	0.744982	0.869987	-0.200934
MSMEG_1973	propane monooxygenase hydroxylase small subunit	0.857033	1.06777	0.0946024
MSMEG_1974	propane monooxygenase coupling protein	0.121147	1.87659	0.908117
MSMEG_1975	amidohydrolase 2	0.69192	1.12654	0.171897
MSMEG_1976	domain of unknown function protein	0.64854	1.21004	0.275058
MSMEG_1977	alcohol dehydrogenase	0.920602	0.98861	-0.0165261
MSMEG_1978	chaperonin GroL	0.989351	0.997255	-0.00396581
MSMEG_1979	antibiotic biosynthesis monooxygenase	0.771481	1.04033	0.0570432
MSMEG_1980	monooxygenase	0.0259302	1.34494	0.427537
MSMEG_1981	conserved hypothetical protein	0.299015	1.65991	0.731101
MSMEG_1982	acyl-CoA synthase	0.586401	1.45479	0.540808
MSMEG_1983	major facilitator family transporter	0.978355	0.999646	-0.000511227
MSMEG_1984	haloacetate dehalogenase H-1	0.17464	1.41228	0.498026
MSMEG_1985	transcriptional regulator, LysR family	0.0541332	1.57553	0.655835
MSMEG_1986	tartrate dehydrogenase	0.00694453	2.33726	1.22482
MSMEG_1987	conserved hypothetical protein	0.144293	1.63052	0.705334
MSMEG_1988	conserved hypothetical protein	0.964212	1.07904	0.10975
MSMEG_1989	phenoxybenzoate dioxygenase beta subunit	0.929001	0.992829	-0.0103824
MSMEG_1990	conserved hypothetical protein	0.0724038	2.4436	1.28901
MSMEG_1991	isovaleryl-CoA dehydrogenase	0.329131	2.5251	1.33634
MSMEG_1992	L-carnitine dehydratase/bile acid-inducible protein F	0.117959	1.94104	0.956828
MSMEG_1993	MaoC like domain protein	0.115727	1.23026	0.298969
MSMEG_1994	HpcH/HpaI aldolase	0.0658257	1.51358	0.597967
MSMEG_1995	transcriptional regulator MdcY family	0.195617	1.64759	0.72036
MSMEG_1996	N5,N10- methylenetetrahydromethanopterin reductase-related protein	0.0590347	1.19183	0.253178
MSMEG_1997	N-acyl-D-glutamate amidohydrolase	0.852257	0.966472	-0.0492007
MSMEG_1998	hydrolase, alpha/beta fold family	0.135252	1.19039	0.25144
MSMEG_1999	hypothetical protein	0.229282	1.1109	0.151724
MSMEG_2000	conserved hypothetical protein	0.0061875	1.37639	0.460889
MSMEG_2001	sugar transporter	0.445874	0.799292	-0.323205
MSMEG_2004	arabinose-proton symporter	0.164114	1.74508	0.803291
MSMEG_2005	sugar phosphate isomerase/epimerase	0.0561941	2.48063	1.31071
MSMEG_2006	2,3-dihydroxybiphenyl 1,2-dioxygenase	0.204827	2.07679	1.05436
MSMEG_2007	putative HpcE protein	0.119202	2.12138	1.085
MSMEG_2008	hypothetical protein	0.675532	1.25324	0.325664
MSMEG_2009	regulatory protein GntR, HTH:GntR, C-	0.425336	1.32552	0.406556
MSMEG_2010	stress responsive A/B Barrel Domain superfamily	0.00559624	2.24874	1.16911
MSMEG_2011	transcriptional regulator, LacI family	0.183872	1.57611	0.656367
MSMEG_2012	histidinol dehydrogenase	0.982011	1.02293	0.0327013
MSMEG_2013	oxidoreductase, short chain dehydrogenase/reductase family	0.814972	1.13121	0.177872
MSMEG_2014	molybdenum import ATP-binding protein ModC	0.0283002	0.636285	-0.652254
MSMEG_2015	molybdate ABC transporter, permease protein	0.220918	0.506623	-0.981016
MSMEG_2016	molybdate ABC transporter, periplasmic molybdate-binding protein	0.000205464	0.480814	-1.05645
MSMEG_2017	transcriptional regulator, MerR family	0.345216	0.768462	-0.379955
MSMEG_2018	cytochrome P450 107B1	0.153524	0.332914	-1.58678
MSMEG_2019	short-chain dehydrogenase/reductase SDR	0.133338	0.877069	-0.189238
MSMEG_2020	hyi family protein, authentic frameshift	0.0500052	1.47812	0.563768
MSMEG_2021	lipopolysaccharide biosynthesis acyltransferase, M	0.00258706	1.43162	0.51765
MSMEG_2022	GntT protein, putative	0.27508	1.3235	0.404358
MSMEG_2023	CAIB/BAIF family protein	0.0153561	0.321404	-1.63754
MSMEG_2024	hydroxymethylglutaryl-CoA lyase	0.00174256	0.133291	-2.90735
MSMEG_2025	putative IclR family transcriptional regulator	0.00945906	0.701442	-0.511605
MSMEG_2026	short chain dehydrogenase	0.345895	1.39447	0.479714
MSMEG_2027	conserved hypothetical protein TIGR00026	0.166969	1.87967	0.910483
MSMEG_2028	chloramphenicol resistance protein	0.915329	1.0853	0.118098
MSMEG_2029	3-ketoacyl-ACP/CoA redutase	0.149427	1.7212	0.783411
MSMEG_2030	transcriptional regulator, TetR family	0.176805	2.5119	1.32878
MSMEG_2031	hypothetical protein	0.516284	1.26765	0.34216
MSMEG_2032	conserved hypothetical protein	0.160795	1.72513	0.786706
MSMEG_2033	oxidoreductase, zinc-binding dehydrogenase family	0.00775884	1.30745	0.386755
MSMEG_2034	aryl-alcohol dehydrogenase	0.994812	1.02373	0.0338302
MSMEG_2035	amine oxidase [flavin-containing] B	0.207895	0.710504	-0.493085
MSMEG_2036	hydrolase, alpha/beta fold family	0.818264	1.16262	0.217374
MSMEG_2037	conserved hypothetical protein	0.34962	0.823249	-0.280599
MSMEG_2038	monooxygenase, flavin-binding family	0.151506	1.15199	0.204132
MSMEG_2039	putative transcriptional regulator	0.0231888	1.54573	0.628293
MSMEG_2040	hypothetical protein	0.396077	0.844714	-0.243465
MSMEG_2041	conserved hypothetical protein	0.168512	1.56323	0.644533
MSMEG_2042	phosphotransferase enzyme family protein	0.00700084	1.55566	0.637528
MSMEG_2043	transcriptional regulator, TetR family	0.882383	1.14199	0.191546
MSMEG_2044	integral membrane transport protein	0.00799986	1.43597	0.522025
MSMEG_2045	monoxygenase	0.860326	1.02433	0.0346737
MSMEG_2046	GlcNAc-PI de-N-acetylase family	0.466775	1.28067	0.356896
MSMEG_2047	probable enoyl-CoA hydratase	0.736543	0.915247	-0.127766
MSMEG_2048	alcohol dehydrogenase	0.13226	0.532124	-0.910166
MSMEG_2049	putative transcriptional regulator, TetR family	0.396469	1.26021	0.333659
MSMEG_2050	NADH-quinone oxidoreductase, N subunit	0.242974	1.58339	0.663015
MSMEG_2051	NADH-quinone oxidoreductase, M subunit	0.635852	1.53953	0.622485
MSMEG_2052	NADH-quinone oxidoreductase, L subunit	0.277131	1.50977	0.594324
MSMEG_2053	NADH-quinone oxidoreductase, k subunit	0.438964	1.39968	0.485101
MSMEG_2054	NADH dehydrogenase subunit j	0.0672197	1.88576	0.915146
MSMEG_2055	NADH-quinone oxidoreductase, I subunit	0.135863	2.1042	1.07327
MSMEG_2056	NADH-quinone oxidoreductase, H subunit	0.43829	1.33086	0.412361
MSMEG_2057	NADH-quinone oxidoreductase, G subunit	0.566156	1.26198	0.335685
MSMEG_2058	NADH-quinone oxidoreductase, F subunit	0.116733	2.16755	1.11606
MSMEG_2059	NADH-quinone oxidoreductase chain e	0.683241	1.15365	0.206209
MSMEG_2060	NADH-quinone oxidoreducatase, D subunit	0.761365	1.29011	0.367499
MSMEG_2061	NADH-quinone oxidoreductase chain c	0.0322726	3.35124	1.74469
MSMEG_2062	NADH-quinone oxidoreductase, B subunit	0.564836	1.44737	0.533432
MSMEG_2063	NADH-quinone oxidoreductase, a subunit	0.214566	1.60781	0.685095
MSMEG_2064	two-component system response regulator	0.844539	0.953518	-0.0686673
MSMEG_2065	YceI like family protein	0.0957828	1.48176	0.567311
MSMEG_2066	conserved hypothetical protein	0.486783	1.21104	0.276249
MSMEG_2067	methyltransferase type 12	0.0979028	2.08204	1.058
MSMEG_2068	hypothetical protein	0.82346	0.9254	-0.111851
MSMEG_2069	phosphotransferase enzyme family protein	0.847593	1.0392	0.055473
MSMEG_2070	acyl-CoA dehydrogenase family protein	0.136	0.631544	-0.663045
MSMEG_2071	transcriptional regulator, TetR family protein	0.00932641	1.86543	0.899509
MSMEG_2072	3-hydroxy-3-methylglutaryl-CoA lyase	0.181524	2.3794	1.2506
MSMEG_2073	CAIB/BAIF family protein	0.000226821	2.13878	1.09679
MSMEG_2074	conserved hypothetical protein	0.00390739	1.65439	0.726299
MSMEG_2075	homogentisate 1,2-dioxygenase	0.137069	1.17496	0.23261
MSMEG_2076	conserved hypothetical protein	0.204332	0.872757	-0.196347
MSMEG_2077	acyl-CoA dehydrogenase, C- domain protein	0.525836	0.801759	-0.318759
MSMEG_2078	antigen 85-C	0.234493	1.50854	0.593155
MSMEG_2079	alcohol dehydrogenase	0.0439283	0.548114	-0.867452
MSMEG_2080	putative acyl-CoA dehydrogenase	0.105412	0.515579	-0.955735
MSMEG_2081	putative acyl-CoA dehydrogenase	0.38529	0.76005	-0.395833
MSMEG_2082	hypothetical protein	0.855343	0.97269	-0.0399482
MSMEG_2083	histidinol-phosphate phosphatase HisN	0.376414	0.937802	-0.0926454
MSMEG_2084	conserved hypothetical protein	0.463806	1.11363	0.155273
MSMEG_2085	NADPH-ferredoxin reductase fpra	0.782438	0.956076	-0.064803
MSMEG_2086	peptide chain release factor 2	0.395317	1.21532	0.281337
[truncated: 4,761 more rows]

## Sheet: Stationary phase
Locus	Gene Product	P-value	KO_S/WT_S	Fold change
MSMEG_0001	DNA polymerase III, beta subunit	0.640775	1.14079	0.190034
MSMEG_0002	6-phosphogluconate dehydrogenase, decarboxylating	0.287659	1.42455	0.51051
MSMEG_0003	DNA replication and repair protein RecF	0.573455	0.881513	-0.181947
MSMEG_0004	protein in RecF-gyrB intergenic region	0.0300031	0.744758	-0.425156
MSMEG_0005	DNA gyrase, B subunit	0.418077	1.28102	0.35729
MSMEG_0006	DNA gyrase, A subunit	0.630677	1.04038	0.057111
MSMEG_0007	conserved hypothetical protein	0.735186	0.984291	-0.0228434
MSMEG_0009	hypothetical protein	0.0804411	1.19459	0.256511
MSMEG_0011	FAD-binding 9, siderophore-interacting	0.434456	1.68887	0.756061
MSMEG_0012	ferric enterobactin transport system permease protein FepD	0.164676	3.61837	1.85534
MSMEG_0013	ferric enterobactin transport system permease protein FepG	0.0538881	2.80319	1.48707
MSMEG_0014	Formyl transferase	0.0213516	2.31781	1.21277
MSMEG_0015	ferric enterobactin transport ATP-binding protein FepC	0.0962986	2.17332	1.1199
MSMEG_0016	conserved domain protein	0.558107	0.890082	-0.16799
MSMEG_0017	ABC transporter, permease/ATP-binding protein	0.27646	2.01454	1.01045
MSMEG_0018	ABC transporter, permease/ATP-binding protein	0.363357	1.98924	0.992217
MSMEG_0019	amino acid adenylation	0.287437	1.98645	0.990196
MSMEG_0020	Periplasmic binding protein	0.104813	0.528357	-0.920414
MSMEG_0021	aspartate 1-decarboxylase	0.032313	2.8999	1.536
MSMEG_0022	L-ornithine 5-monooxygenase	0.277425	1.3636	0.447419
MSMEG_0023	conserved hypothetical protein	0.721608	1.05694	0.079888
MSMEG_0024	peptidyl-prolyl cis-trans isomerase B	0.53439	0.834484	-0.261044
MSMEG_0025	conserved hypothetical protein	0.992955	1.10253	0.140812
MSMEG_0026	putative membrane protein	0.962584	0.994282	-0.00827257
MSMEG_0027	conserved hypothetical protein	0.765123	1.19923	0.262103
MSMEG_0028	serine-threonine protein kinase	0.0181481	0.58722	-0.768028
MSMEG_0029	anthranilate synthase component 2	0.48427	1.1686	0.224786
MSMEG_0030	serine/threonine protein kinase PknA	0.00323484	0.617687	-0.695052
MSMEG_0031	Penicillin binding protein transpeptidase domain	0.343321	0.774727	-0.36824
MSMEG_0032	cell cycle protein, FtsW/RodA/SpoVE family	0.530418	1.05197	0.0730959
MSMEG_0033	protein phosphatase 2C	0.672271	0.89556	-0.159138
MSMEG_0034	FHA domain protein	0.191114	0.910531	-0.135219
MSMEG_0035	FHA domain protein	0.117255	1.59606	0.674515
MSMEG_0036	hypothetical protein	0.0864	0.267919	-1.90013
MSMEG_0038	putative glucose-methanol-choline oxidoreductase	0.0549162	2.5467	1.34863
MSMEG_0039	small membrane hydrophobic protein	0.171737	1.5975	0.67582
MSMEG_0040	conserved hypothetical protein	0.000152753	3.81366	1.93117
MSMEG_0041	conserved hypothetical protein	0.0161359	0.592604	-0.75486
MSMEG_0042	TetR-family transcriptional regulator	0.990231	1.09544	0.131508
MSMEG_0043	extradiol ring-cleavage dioxygenase, class III enzyme, subunit B	0.938454	0.99136	-0.0125189
MSMEG_0044	hypothetical protein	0.716582	0.82182	-0.283106
MSMEG_0045	hypothetical protein	0.0830529	0.631783	-0.662498
MSMEG_0046	conserved hypothetical protein	0.462587	0.797969	-0.325595
MSMEG_0047	hypothetical protein	0.679849	1.2434	0.314291
MSMEG_0048	pyridoxamine 5-phosphate oxidase family protein	0.797643	0.86813	-0.204017
MSMEG_0049	pirin domain protein	0.269816	2.10679	1.07505
MSMEG_0050	conserved hypothetical protein	0.232596	0.89764	-0.155791
MSMEG_0051	transcription factor WhiB family	0.351388	1.4129	0.49866
MSMEG_0052	conserved hypothetical protein	0.159894	1.63846	0.712339
MSMEG_0053	conserved hypothetical protein	0.212043	1.66758	0.737756
MSMEG_0055	hypothetical protein	0.49432	1.43619	0.522245
MSMEG_0056	hypothetical protein	0.450731	1.37365	0.458019
MSMEG_0057	conserved hypothetical protein	0.737439	0.814833	-0.295424
MSMEG_0058	conserved hypothetical protein	0.303977	1.1575	0.211013
MSMEG_0059	ATPase, AAA family	0.976163	1.02556	0.0364096
MSMEG_0060	conserved hypothetical protein	0.0698656	0.666673	-0.58495
MSMEG_0061	ftsk/spoiiie family protein	0.982364	1.01339	0.0191836
MSMEG_0062	ftsk/spoiiie family protein	0.667299	0.912874	-0.131512
MSMEG_0063	PE family protein	0.701493	1.19946	0.262389
MSMEG_0064	ppe family protein	0.599701	4.80965	2.26593
MSMEG_0065	conserved hypothetical protein	0.610275	1.13496	0.182647
MSMEG_0066	early secretory antigenic target, 6 kDa	0.803949	1.06807	0.0950117
MSMEG_0067	conserved hypothetical protein	0.031961	0.651367	-0.618458
MSMEG_0068	probable conserved transmembrane protein	0.13835	0.851834	-0.231356
MSMEG_0069	translation initiation factor IF-2 protein	0.378344	0.745107	-0.424481
MSMEG_0070	hypothetical protein	0.950694	1.04253	0.0600824
MSMEG_0071	conserved hypothetical protein	0.632119	1.19837	0.261072
MSMEG_0072	IS1549, transposase, interruption-C	0.0116116	1.33528	0.417138
MSMEG_0073	IS1549, transposase, interruption-N	0.695437	0.943297	-0.0842161
MSMEG_0075	conserved hypothetical protein	0.208285	1.27965	0.355751
MSMEG_0076	Antigen MTB48	0.750967	0.938046	-0.0922688
MSMEG_0077	hypothetical protein	0.328708	1.63644	0.710558
MSMEG_0078	hypothetical protein	0.379959	0.924886	-0.112652
MSMEG_0079	hypothetical protein	0.232299	1.64775	0.720501
MSMEG_0080	conserved hypothetical protein	0.0198287	2.49995	1.3219
MSMEG_0081	conserved hypothetical protein	0.168573	1.3517	0.434775
MSMEG_0082	conserved hypothetical protein	0.260709	0.580964	-0.783479
MSMEG_0083	membrane-anchored mycosin mycp1	0.958301	0.996648	-0.00484469
MSMEG_0084	phosphocarrier protein hpr	0.38363	0.872458	-0.196842
MSMEG_0085	PTS system, Fru family, IIABC components	0.0395961	1.84388	0.882747
MSMEG_0086	1-phosphofructokinase	0.232621	0.564272	-0.825536
MSMEG_0087	glucitol operon repressor	0.291529	0.879654	-0.184993
MSMEG_0088	phosphoenolpyruvate-protein phosphotransferase	0.408641	1.31201	0.391784
MSMEG_0089	chromosome condensation protein	0.625141	2.02735	1.0196
MSMEG_0090	conserved hypothetical protein	0.966457	1.0471	0.0664043
MSMEG_0091	putative transcriptional regulator	0.00139136	1.71023	0.77419
MSMEG_0092	probable transcriptional regulatory protein	0.2154	1.767	0.821301
MSMEG_0093	methyltransferase	0.595083	1.32813	0.409399
MSMEG_0094	hypothetical protein	0.031135	2.68446	1.42463
MSMEG_0095	methyltransferase	0.0752984	1.82616	0.868816
MSMEG_0096	peroxisomal hydratase-dehydrogenase-epimerase	0.122217	0.729488	-0.455044
MSMEG_0097	oxidoreductase, zinc-binding dehydrogenase family	0.0118607	0.34701	-1.52695
MSMEG_0098	methyltransferase	0.591032	1.14746	0.198438
MSMEG_0099	conserved hypothetical protein	0.679937	0.903952	-0.145682
MSMEG_0100	phosphotyrosine protein phosphatase ptpb	0.543545	3.21971	1.68693
MSMEG_0101	conserved hypothetical protein	0.198	0.638662	-0.646876
MSMEG_0102	putative acyl-CoA dehydrogenase	0.674245	0.922604	-0.116216
MSMEG_0103	major facilitator family transporter	0.0903718	1.91109	0.934399
MSMEG_0104	transcriptional regulator, LysR family	0.202358	1.61914	0.695225
MSMEG_0105	DNA-binding response regulator, LuxR family	0.0691489	0.676567	-0.563695
MSMEG_0106	sensory histidine kinase	0.651259	0.837176	-0.256398
MSMEG_0107	cell envelope-related function transcriptional attenuator common domain	0.315487	1.48147	0.567032
MSMEG_0108	acyl-CoA dehydrogenase	0.0678992	1.94932	0.962969
MSMEG_0109	NAD(P) transhydrogenase, beta subunit	0.798048	0.955406	-0.0658142
MSMEG_0110	NAD(P) transhydrogenase, alpha subunit	0.024871	0.664228	-0.59025
MSMEG_0111	putative magnesium transport protein	0.462703	1.66437	0.734972
MSMEG_0112	hypothetical protein	0.409086	1.68723	0.754658
MSMEG_0113	taurine transport system permease protein TauC	0.0490222	3.04189	1.60497
MSMEG_0114	extracellular solute-binding protein, family 3	0.272887	2.04891	1.03486
MSMEG_0115	haloacid dehalogenase, type II	0.285971	2.38357	1.25312
MSMEG_0116	taurine import ATP-binding protein TauB	0.292557	1.967	0.975995
MSMEG_0117	hydrolase	0.0549554	1.928	0.947106
MSMEG_0118	conserved hypothetical protein	0.350424	1.94492	0.959708
MSMEG_0119	conserved hypothetical protein	0.102151	0.800281	-0.321421
MSMEG_0120	probable transcriptional regulatory protein	0.543166	1.47673	0.562404
MSMEG_0121	rhamnolipids biosynthesis 3-oxoacyl-[acyl-carrier-protein] reductase	0.605481	1.39163	0.476771
MSMEG_0122	putative periplasmic solute-binding protein	0.195125	2.07106	1.05037
MSMEG_0123	hypothetical protein	0.792941	0.990282	-0.014088
MSMEG_0124	transcriptional regulator, GntR family	0.344646	0.824438	-0.278518
MSMEG_0125	integral membrane protein	0.564245	1.43046	0.516482
MSMEG_0126	mandelate racemase/muconate lactonizing enzyme	0.537894	0.873056	-0.195854
MSMEG_0127	oxidoreductase, zinc-binding dehydrogenase family	0.815992	1.2325	0.301591
MSMEG_0128	thioesterase superfamily	0.268076	1.56195	0.643345
MSMEG_0129	streptomyces cyclase/dehydrase family protein	0.995412	1.01771	0.0253315
MSMEG_0130	transcriptional regulator, GntR family protein	0.625961	1.1973	0.259788
MSMEG_0131	AMP-binding enzyme, putative	0.167926	0.649253	-0.623147
MSMEG_0132	conserved hypothetical protein	0.863797	0.95106	-0.0723914
MSMEG_0133	ABC-transporter integral membrane protein	0.443503	0.849033	-0.236108
MSMEG_0134	virulence factor Mce family protein	0.445387	0.772842	-0.371754
MSMEG_0135	virulence factor Mce family protein	0.662844	0.836422	-0.257697
MSMEG_0136	virulence factor Mce family protein, putative	0.670422	0.900428	-0.151318
MSMEG_0137	virulence factor mce family protein	0.0262281	0.693568	-0.52789
MSMEG_0138	virulence factor Mce family protein	0.162661	0.741872	-0.430758
MSMEG_0139	mce-family protein mce1f	0.236531	0.703447	-0.507486
MSMEG_0140	probable conserved mce associated membrane protein	0.0258517	0.66472	-0.589182
MSMEG_0141	probable conserved mce associated transmembrane protein	0.102016	0.288364	-1.79404
MSMEG_0142	conserved hypothetical protein	0.701547	1.33562	0.417511
MSMEG_0143	probable conserved mce associated membrane protein	0.204563	0.696949	-0.520875
MSMEG_0144	HNH endonuclease	0.0647034	2.79897	1.4849
MSMEG_0145	conserved hypothetical protein	0.364725	0.809469	-0.304953
MSMEG_0146	mosc domain protein	0.0810682	2.19909	1.13691
MSMEG_0147	C-5 sterol desaturase	0.184514	5.08782	2.34705
MSMEG_0148	transcriptional regulator, TetR family	0.299238	1.94254	0.957943
MSMEG_0149	ThiC family	0.0178947	3.02346	1.5962
MSMEG_0150	NAD(P) transhydrogenase beta subunit	0.00140801	2.58397	1.36959
MSMEG_0151	PntAB protein	0.936806	0.981288	-0.0272517
MSMEG_0152	Alanine dehydrogenase/pyridine nucleotide transhydrogenase	0.303805	1.92613	0.945705
MSMEG_0153	2-dehydropantoate 2-reductase	0.147414	1.6992	0.764856
MSMEG_0154	pyruvate kinase	0.0221026	2.41615	1.27271
MSMEG_0155	transcriptional regulator	0.273079	1.47211	0.557888
MSMEG_0156	transcriptional regulator, LysR family	0.149862	2.27592	1.18645
MSMEG_0157	oxalyl-CoA decarboxylase	0.0227229	1.74464	0.802926
MSMEG_0158	formyl-coenzyme A transferase	0.639866	1.2772	0.352979
MSMEG_0159	formate dehydrogenase, gamma subunit	0.00717094	3.2948	1.72019
MSMEG_0160	formate dehydrogenase, beta subunit	0.493217	2.1411	1.09835
MSMEG_0161	formate dehydrogenase, alpha subunit	0.104357	1.95319	0.965831
MSMEG_0162	NAD-dependent formate dehydrogenase delta subunit	0.946032	1.02462	0.0350859
MSMEG_0163	conserved hypothetical protein	0.242567	0.951324	-0.0719919
MSMEG_0164	transmembrane transport protein	0.0865493	1.86302	0.897643
MSMEG_0165	formate dehydrogenase family accessory protein FdhD	0.50017	1.48958	0.574903
MSMEG_0166	GntR-family transcriptional regulator	0.602194	0.863299	-0.212067
MSMEG_0167	transmembrane transport protein	0.0990177	1.44078	0.526854
MSMEG_0168	formyl-coenzyme A transferase	0.457519	7.8809	2.97836
MSMEG_0169	hypothetical protein	0.0906478	1.34154	0.423892
MSMEG_0170	transmembrane transport protein	0.0361297	1.48229	0.567825
MSMEG_0171	histone deacetylase superfamily	0.0222564	2.15032	1.10455
MSMEG_0172	probable conserved transmembrane protein, putative	0.883948	1.03994	0.0565001
MSMEG_0173	hypothetical protein	0.471692	3.9201	1.97089
MSMEG_0174	putative inner membrane protein	0.552735	1.43359	0.519631
MSMEG_0175	FAD dependent oxidoreductase, putative	0.0495681	2.09589	1.06756
MSMEG_0176	glutamine ABC transporter periplasmic-binding protein	0.42368	1.71937	0.781876
MSMEG_0177	ABC polar amino acid family transporter, inner membrane subunit	0.570142	0.840195	-0.251205
MSMEG_0178	ATP-binding protein	0.415068	1.7025	0.767657
MSMEG_0179	transcriptional regulator, GntR family	0.452681	1.32524	0.406256
MSMEG_0180	putative HTH-type transcriptional regulator	0.585337	0.872878	-0.196148
MSMEG_0181	alpha-ketoglutarate-dependent taurine dioxygenase	0.317592	1.87929	0.91019
MSMEG_0182	epoxide hydrolase 1	0.0554856	2.4723	1.30585
MSMEG_0183	conserved hypothetical protein	0.100906	1.10721	0.146932
MSMEG_0184	transferase	0.287779	1.60462	0.682232
MSMEG_0185	MmpL6 protein	0.482447	1.23802	0.308035
MSMEG_0186	MmpS2 protein	0.426129	1.62247	0.698193
MSMEG_0187	acetyltransferase	0.474415	0.838665	-0.253834
MSMEG_0188	MarR-family transcriptional regulator	0.442628	1.25118	0.323288
MSMEG_0189	conserved hypothetical protein	0.119726	2.40279	1.26471
MSMEG_0190	integral membrane transport protein	0.0275544	2.93212	1.55194
MSMEG_0191	BadF/BadG/BcrA/BcrD ATPase family	0.352837	1.77292	0.826125
MSMEG_0192	transcriptional regulator, RpiR family	0.0881771	2.52614	1.33694
MSMEG_0193	putative glucokinase regulator	0.0459804	3.64639	1.86647
MSMEG_0194	serine esterase, cutinase family	0.0988339	1.35025	0.433223
MSMEG_0195	steroid monooxygenase	0.0360681	0.158202	-2.66016
MSMEG_0196	putative dehydrogenase	0.122418	1.53424	0.617524
MSMEG_0197	nudix hydrolase	0.188844	4.67778	2.22582
MSMEG_0198	acyl-CoA dehydrogenase, C- domain protein	0.177855	2.14288	1.09955
MSMEG_0199	aminoglycoside phosphotransferase	0.1819	1.78819	0.838498
MSMEG_0200	hypothetical protein	0.972221	1.09282	0.12805
MSMEG_0201	hypothetical protein	0.331743	1.51799	0.60216
MSMEG_0204	hypothetical protein	0.87365	1.06441	0.0900494
MSMEG_0205	tetracenomycin polyketide synthesis hydroxylase TcmH	0.00650416	4.48882	2.16634
MSMEG_0206	acyltransferase 3	0.560681	0.833134	-0.26338
MSMEG_0207	MarR-family transcriptional regulator	0.543422	1.43418	0.520225
MSMEG_0208	ribonuclease	0.594092	1.42332	0.509256
MSMEG_0209	ribonuclease inhibitor	0.123846	6.38755	2.67526
MSMEG_0210	LprO protein	0.847324	0.974908	-0.0366621
MSMEG_0211	ABC transporter, ATP-binding protein	0.841034	1.10313	0.141601
MSMEG_0212	lyase	0.206279	0.678416	-0.559757
MSMEG_0213	transcriptional regulator	0.0457285	0.694848	-0.525231
MSMEG_0214	L-sorbosone dehydrogenase	0.0729614	0.508615	-0.975355
MSMEG_0215	YhhW family protein	0.827672	1.07465	0.103865
MSMEG_0216	3-hydroxyacyl-CoA dehydrogenase	0.919826	0.988124	-0.0172357
MSMEG_0217	alcohol dehydrogenase B	0.442361	1.67905	0.747645
MSMEG_0218	3-demethylubiquinone-9 3-methyltransferase	0.476758	11.3054	3.49894
MSMEG_0219	RNA polymerase sigma-70 factor, family	0.774098	1.06792	0.0948101
MSMEG_0220	monoglyceride lipase	0.762114	2.36371	1.24105
MSMEG_0221	secreted protein	0.410143	1.46172	0.547671
MSMEG_0222	conserved hypothetical protein	0.938673	0.982224	-0.0258761
MSMEG_0223	conserved hypothetical protein	0.737682	1.16909	0.225382
MSMEG_0224	O-methyltransferase MdmC	0.0496925	2.67623	1.4202
MSMEG_0225	MmpL4 protein	0.330412	1.84041	0.880024
MSMEG_0226	MmpS5 protein	0.0484609	1.63571	0.709914
MSMEG_0227	transcriptional regulator, TetR family protein	0.848736	1.0782	0.108626
MSMEG_0228	adenylate and Guanylate cyclase catalytic domain protein	0.00407757	0.255793	-1.96695
MSMEG_0229	dihydroxy-acid dehydratase	0.759873	0.961878	-0.0560743
MSMEG_0230	conserved hypothetical protein	0.390029	1.36121	0.444889
MSMEG_0231	conserved hypothetical protein	0.418446	1.36424	0.4481
MSMEG_0232	sugar transporter family protein	0.841172	0.98447	-0.0225806
MSMEG_0233	lipoprotein Lpps	0.0142094	0.618416	-0.693351
MSMEG_0234	metallopeptidase	0.926759	0.981266	-0.0272845
MSMEG_0235	probable conserved membrane protein	0.268687	2.06825	1.04841
MSMEG_0236	putative conserved transmembrane protein	0.00243169	0.26789	-1.90029
MSMEG_0237	ISMsm3, transposase	0.444547	4.85358	2.27905
MSMEG_0238	O-acetylhomoserine/O-acetylserine sulfhydrylase	0.541305	0.848339	-0.237288
MSMEG_0239	O-acetylhomoserine/O-acetylserine sulfhydrylase	0.500652	3.01167	1.59056
MSMEG_0240	conserved hypothetical protein	0.232329	0.747447	-0.419956
MSMEG_0241	MmpL11 protein	0.0442447	0.678398	-0.559795
MSMEG_0242	conserved hypothetical protein	0.188922	1.20891	0.273709
MSMEG_0243	conserved hypothetical protein	0.994522	1.00776	0.0111527
MSMEG_0244	two component response transcriptional regulatory protein prra	0.929956	1.01449	0.0207547
MSMEG_0245	probable conserved transmembrane protein	0.100538	0.735584	-0.443038
MSMEG_0246	sensor-type histidine kinase PrrB	0.213992	0.77494	-0.367843
MSMEG_0247	secreted peptidase	0.0450249	0.546524	-0.871644
MSMEG_0248	conserved hypothetical protein	0.0622299	0.905991	-0.142431
MSMEG_0249	integral membrane protein	0.0362544	0.677107	-0.562545
MSMEG_0250	membrane protein, MmpL family	0.484096	0.921519	-0.117914
MSMEG_0251	conserved hypothetical protein	0.699705	1.1439	0.19396
MSMEG_0252	tRNA (guanine-N(7)-)-methyltransferase	0.49782	0.83154	-0.266142
MSMEG_0253	conserved hypothetical protein	0.0861823	1.99783	0.998433
MSMEG_0254	conserved hypothetical protein	0.828831	1.27237	0.347514
MSMEG_0255	phosphoenolpyruvate carboxykinase	0.763133	1.05273	0.0741301
MSMEG_0256	conserved hypothetical protein	0.268727	1.02875	0.0408953
MSMEG_0257	acyl-CoA synthase	0.128451	4.467	2.15931
MSMEG_0258	oxidoreductase, short chain dehydrogenase/reductase family	0.247001	2.2282	1.15588
MSMEG_0259	enoyl-CoA hydratase/isomerase	0.0408743	0.588285	-0.765412
MSMEG_0260	DNA-binding protein	0.135662	1.52033	0.604387
MSMEG_0261	p40 protein	0.401897	0.655426	-0.609495
MSMEG_0262	conserved hypothetical protein	0.363452	3.69111	1.88405
MSMEG_0263	amidohydrolase 3	0.0648473	0.532989	-0.907823
MSMEG_0264	transmembrane transport protein	0.0179263	0.257913	-1.95504
MSMEG_0265	uracil DNA glycosylase superfamily protein	0.133631	0.560659	-0.834804
MSMEG_0266	arginine decarboxylase	3.7067e-05	0.0166613	-5.90736
MSMEG_0267	esterase	0.0102552	0.0416126	-4.58683
MSMEG_0268	transcriptional regulator, GntR family	0.262823	0.737069	-0.440129
MSMEG_0269	3-oxoacyl-[acyl-carrier-protein] reductase	0.0876787	2.74059	1.45448
MSMEG_0270	aminoglycoside phosphotransferase	0.0512569	0.554135	-0.851691
MSMEG_0271	conserved hypothetical protein	0.27754	2.05862	1.04168
MSMEG_0272	propanediol utilization protein PduA	0.0912875	2.38725	1.25535
MSMEG_0273	ethanolamine utilization protein EutN	0.452974	1.36853	0.452624
MSMEG_0274	hypothetical protein	0.27463	2.53778	1.34357
MSMEG_0275	bacterial microcompartments protein family	0.26399	2.08999	1.06349
MSMEG_0276	aldehyde-alcohol dehydrogenase	0.0307792	2.56568	1.35934
MSMEG_0277	putative aminotransferase	0.0302791	2.35583	1.23624
MSMEG_0278	hypothetical protein	0.000213213	0.133764	-2.90224
MSMEG_0279	amino acid permease	0.289571	1.9786	0.984482
MSMEG_0280	alpha/beta hydrolase fold	0.00648313	0.0506915	-4.30211
MSMEG_0281	choline dehydrogenase	0.527298	1.67039	0.740189
MSMEG_0282	conserved hypothetical protein	0.0456603	0.505996	-0.982803
MSMEG_0283	3-oxoacyl-[acyl-carrier-protein] reductase	0.900766	1.15292	0.205295
MSMEG_0284	ribosyldihydronicotinamide dehydrogenase [quinone]	0.580423	0.801749	-0.318778
MSMEG_0285	transcriptional regulator TetR family	0.877024	0.938899	-0.0909576
MSMEG_0286	GntR-family transcriptional regulator	0.409325	1.63079	0.705568
MSMEG_0287	conserved hypothetical protein	0.370036	2.59532	1.37591
MSMEG_0288	FAD dependent oxidoreductase, putative	0.00620838	3.22854	1.69088
MSMEG_0289	alpha/beta hydrolase fold family protein	0.214914	1.90143	0.927085
MSMEG_0290	acyltransferase, ws/dgat/mgat subfamily	0.291611	0.852115	-0.23088
MSMEG_0291	dioxygenase, TauD/TfdA family	0.284479	1.99841	0.998852
MSMEG_0292	conserved hypothetical protein	0.32186	0.838588	-0.253967
MSMEG_0293	rieske [2Fe-2S] domain protein	0.00635231	0.435264	-1.20004
MSMEG_0294	3-oxoacyl-(acyl-carrier-protein) reductase	0.271272	10.285	3.36247
MSMEG_0295	oxidoreductase, FAD-binding	0.00206691	0.692139	-0.530865
MSMEG_0296	transcriptional regulator, MarR family	0.431855	1.79042	0.840301
MSMEG_0297	amidohydrolase	0.231012	2.05068	1.0361
MSMEG_0298	conserved hypothetical protein	0.0344123	2.16596	1.11501
MSMEG_0299	rieske [2Fe-2S] domain protein	0.125997	2.06005	1.04268
MSMEG_0300	amidohydrolase family	0.173734	1.6838	0.751722
MSMEG_0301	oxidoreductase, FAD-binding	0.10151	0.676741	-0.563325
MSMEG_0302	peptidase, S9A/B/C families	0.457804	1.3097	0.389237
MSMEG_0303	alcohol dehydrogenase, zinc-containing	0.310904	2.00064	1.00046
MSMEG_0304	acyl-CoA synthase	0.758548	1.71501	0.778219
MSMEG_0305	acyltransferase domain protein	0.0301841	2.26208	1.17765
MSMEG_0306	arylamine N-acetyltransferase	0.59241	0.887016	-0.172967
MSMEG_0307	transcriptional regulator, AraC family protein	0.710259	1.36268	0.446442
MSMEG_0308	dihydrofolate reductase	0.763598	0.927493	-0.108592
MSMEG_0309	aldehyde dehydrogenase family protein	0.872955	0.986917	-0.0189999
MSMEG_0310	SAM-dependent methyltransferase	0.762164	0.879173	-0.185781
MSMEG_0311	glycosyltransferase	0.139766	1.87032	0.903286
MSMEG_0312	2-dehydro-3-deoxyphosphogluconate aldolase/4-hydroxy-2-oxoglutarate aldolase	0.444119	4.16246	2.05744
MSMEG_0313	phosphogluconate dehydratase	0.809741	1.22254	0.289883
MSMEG_0314	glucose-6-phosphate 1-dehydrogenase	0.89723	1.02658	0.0378405
MSMEG_0315	probable conserved transmembrane protein	0.491374	1.31699	0.397243
MSMEG_0316	putative NagC regulator	0.479263	0.747734	-0.419403
MSMEG_0317	conserved hypothetical protein	0.305829	0.877854	-0.187948
MSMEG_0318	AMP-dependent synthetase and ligase	0.0259393	0.716534	-0.480893
MSMEG_0319	acyltransferase	0.44288	1.46331	0.549233
MSMEG_0320	putative phosphotriesterase	0.74459	0.965226	-0.0510611
MSMEG_0321	transcriptional regulator	0.292134	1.45054	0.536594
MSMEG_0322	glyoxylase family protein	0.0834405	0.488722	-1.03291
MSMEG_0323	acyl-CoA dehydrogenase, short-chain specific, putative	0.264121	2.09091	1.06413
MSMEG_0324	conserved hypothetical protein	0.299115	1.96922	0.977622
MSMEG_0325	conserved hypothetical protein	0.554849	1.62042	0.696369
MSMEG_0326	AMP-dependent synthetase and ligase	0.270029	0.70797	-0.49824
MSMEG_0327	aldehyde dehydrogenase	0.294762	1.93106	0.94939
MSMEG_0328	hypothetical protein	0.484928	1.89265	0.920408
MSMEG_0329	FMN oxidoreductase	0.2816	2.14871	1.10347
MSMEG_0330	transcriptional regulator, LuxR family protein	0.766212	1.14101	0.19031
MSMEG_0331	transcriptional regulator, LuxR family protein	0.000647805	0.326629	-1.61427
MSMEG_0332	2-nitropropane dioxygenase, NPD	0.0913285	1.78092	0.832622
MSMEG_0333	Carboxyl transferase domain protein	0.424324	1.259	0.332277
MSMEG_0334	acetyl-/propionyl-coenzyme A carboxylase alpha chain	0.595346	1.39771	0.48306
MSMEG_0335	enoyl-CoA hydratase/isomerase	0.0214878	2.43249	1.28243
MSMEG_0336	conserved hypothetical protein	0.28858	1.98252	0.987333
MSMEG_0337	conserved hypothetical protein	0.325747	0.74347	-0.427653
MSMEG_0338	acyl-CoA dehydrogenase fadE12	0.262909	1.7545	0.811058
MSMEG_0339	FMN-dependent monooxygenase	0.521496	3.2845	1.71567
MSMEG_0340	enoyl-CoA hydratase/isomerase family protein	0.700309	0.959511	-0.0596288
MSMEG_0341	conserved hypothetical protein	0.476405	1.54177	0.624587
MSMEG_0342	hypothetical protein	0.528855	1.30104	0.379669
MSMEG_0343	TetR-family transcriptional regulator	0.492546	2.29732	1.19995
MSMEG_0344	conserved hypothetical protein	0.100166	1.6806	0.748976
MSMEG_0345	conserved hypothetical protein	0.0411775	0.608387	-0.716939
MSMEG_0346	virulence factor	0.0335693	2.85887	1.51544
MSMEG_0347	virulence factor Mce family protein	0.424759	0.844328	-0.244125
MSMEG_0348	mce-family protein mce3c	0.00801788	0.462292	-1.11312
MSMEG_0349	virulence factor mce family protein	0.693346	2.09803	1.06904
MSMEG_0350	virulence factor Mce family protein	0.0632159	8.23716	3.04215
MSMEG_0351	virulence factor mce family protein	0.459356	2.29961	1.20139
MSMEG_0352	conserved hypothetical protein	0.000349865	0.372268	-1.42559
MSMEG_0353	conserved hypothetical protein	0.811323	1.93874	0.95512
MSMEG_0354	conserved hypothetical protein	0.26061	3.1236	1.64321
MSMEG_0355	conserved hypothetical protein	0.436036	8.54145	3.09448
MSMEG_0356	acetyltransferase	0.650649	1.23975	0.310054
MSMEG_0357	transmembrane transport protein	0.32363	0.637531	-0.649432
MSMEG_0358	ribonucleoside-diphosphate reductase, beta subunit	0.797006	1.20411	0.26797
MSMEG_0359	conserved hypothetical protein	0.00265297	0.422703	-1.24228
MSMEG_0360	conserved hypothetical protein	0.569921	0.978115	-0.0319234
MSMEG_0361	Glycosyl hydrolase family 3	0.163519	0.579231	-0.78779
MSMEG_0362	amidohydrolase 2	0.678878	1.29915	0.377565
MSMEG_0363	TetR-family regulatory protein	0.670253	1.3116	0.391332
MSMEG_0364	hypothetical protein	0.792852	1.16026	0.214454
MSMEG_0365	conserved hypothetical protein	0.698837	1.15578	0.208871
MSMEG_0366	hypothetical protein	0.468027	1.34861	0.431476
MSMEG_0367	O-demethylpuromycin-O-methyltransferase	0.307152	0.769899	-0.377259
MSMEG_0368	hypothetical protein	0.543962	1.33952	0.421715
MSMEG_0369	hypothetical protein	0.0942059	2.27179	1.18383
MSMEG_0370	conserved hypothetical protein	0.735177	0.880478	-0.183642
MSMEG_0371	MaoC like domain protein	0.986266	1.0247	0.0351962
MSMEG_0372	oxidoreductase, short chain dehydrogenase/reductase family	0.153225	0.648477	-0.624873
MSMEG_0373	3-ketoacyl-CoA thiolase	0.996901	1.00476	0.00684893
MSMEG_0374	glycolate oxidase subunit	0.0906912	0.575986	-0.795895
MSMEG_0375	phospholipase D family protein	0.089116	0.132779	-2.91291
MSMEG_0376	transcriptional regulator, AraC family	0.991655	1.16367	0.21868
MSMEG_0377	nitrile hydratase	0.300344	1.94657	0.960936
MSMEG_0378	nitrile hydratase, alpha subunit	0.217846	1.9334	0.951141
MSMEG_0379	nitrile hydratase activator P14k	0.374539	0.741776	-0.430944
MSMEG_0380	MmpS4 protein	0.153563	2.12502	1.08748
MSMEG_0381	Mmp14a protein	0.401872	1.69141	0.758224
MSMEG_0382	putative transport protein	0.761664	1.203	0.26664
MSMEG_0383	conserved hypothetical protein	0.228064	1.70336	0.768384
MSMEG_0384	glucose-1-phosphate thymidylyltransferase	0.923633	1.10335	0.14189
MSMEG_0385	hypothetical glycosyl transferase	0.070192	1.70654	0.771071
MSMEG_0386	NAD dependent epimerase/dehydratase family	0.675365	1.68058	0.748957
MSMEG_0387	Rmt2 protein	0.893752	1.14485	0.195162
MSMEG_0388	Macrocin-O-methyltransferase	0.913759	1.13116	0.177802
MSMEG_0389	hypothetical glycosyl transferase	0.563878	1.50428	0.589073
MSMEG_0390	putative acyltransferase	0.242947	1.41901	0.504885
MSMEG_0391	Rmt3 protein	0.680663	1.3184	0.398792
MSMEG_0392	hypothetical glycosyl transferase	0.141662	8.92632	3.15807
MSMEG_0393	Fmt protein	0.41799	0.822247	-0.282357
MSMEG_0394	hypothetical protein	0.365764	3.91206	1.96793
MSMEG_0395	hypothetical protein	0.0124954	3.43308	1.7795
MSMEG_0396	hypothetical protein	0.21734	1.54289	0.625638
MSMEG_0399	conserved domain protein	0.380141	1.26761	0.342116
MSMEG_0400	peptide synthetase	0.474808	0.897576	-0.155895
MSMEG_0401	putative non-ribosomal peptide synthase	0.631014	1.18823	0.248813
MSMEG_0402	linear gramicidin synthetase subunit D	0.0612367	0.75337	-0.408569
MSMEG_0403	integral membrane protein	0.0239474	0.820726	-0.285027
MSMEG_0404	sigma associated protein	0.935082	1.01429	0.020464
MSMEG_0405	extra cytoplasmic sigma factor	0.653293	0.859612	-0.218242
MSMEG_0406	acyl-coA-dehydrogenase	0.164022	1.97268	0.980153
MSMEG_0407	conserved hypotetical protein	0.154362	0.668206	-0.581634
MSMEG_0408	type I modular polyketide synthase	0.818712	0.980228	-0.028811
MSMEG_0409	Condensation domain protein	0.724208	1.28479	0.361537
MSMEG_0410	MmpL protein	0.387266	3.22176	1.68785
MSMEG_0411	acyl-CoA synthase	0.628855	1.3398	0.422021
MSMEG_0412	conserved hypothetical protein	0.663568	0.853917	-0.227833
MSMEG_0413	conserved hypothetical protein	0.389219	0.729354	-0.45531
MSMEG_0414	oxidoreductase, 2OG-Fe(II) oxygenase family	0.776235	1.15429	0.20701
MSMEG_0415	NADH-fmn oxidoreductase	0.562137	1.18799	0.24852
MSMEG_0416	hypothetical protein	0.874478	1.24123	0.31177
MSMEG_0417	succinate dehydrogenase	0.0383799	0.671831	-0.573831
MSMEG_0418	succinate dehydrogenase flavoprotein subunit	0.862147	1.06403	0.0895333
MSMEG_0419	integral membrane protein	0.938266	0.978516	-0.0313322
MSMEG_0420	conserved hypothetical protein	0.179536	0.683512	-0.548961
MSMEG_0421	hypothetical protein	0.155266	0.738619	-0.437098
MSMEG_0422	transferase	0.688931	0.897532	-0.155965
MSMEG_0423	conserved hypothetical protein	0.101781	0.738708	-0.436924
MSMEG_0424	Hsp20/alpha crystallin family	0.236511	2.46935	1.30413
MSMEG_0425	putative membrane protein DcsA	0.522643	1.25102	0.323108
MSMEG_0426	transcriptional regulator, GntR family	0.0301029	2.54929	1.35009
MSMEG_0427	nitrite reductase [NAD(P)H], large subunit	0.875943	1.29626	0.374354
MSMEG_0428	nitrite reductase [NAD(P)H] small subunit	0.626308	0.613388	-0.705129
MSMEG_0429	putative ferric uptake regulator	0.0772032	2.33692	1.22461
MSMEG_0431	secreted protein	0.49459	0.736866	-0.440526
MSMEG_0432	uroporphyrinogen-III synthetase	0.573614	0.778806	-0.360664
MSMEG_0433	nitrite extrusion protein	0.0104231	0.340719	-1.55335
MSMEG_0434	aminoglycoside 2-N-acetyltransferase (AAC(2)-Id)	0.00125616	0.774821	-0.368065
MSMEG_0435	allophanate hydrolase subunit 2	0.527341	0.929844	-0.104939
MSMEG_0436	allophanate hydrolase subunit 1	0.90749	1.01818	0.0259862
MSMEG_0437	conserved hypothetical integral membrane protein	0.521177	0.873989	-0.194313
MSMEG_0438	Periplasmic binding protein	0.730512	0.919445	-0.121165
MSMEG_0439	conserved hypothetical protein	0.803725	1.21805	0.284567
MSMEG_0440	hypothetical protein	0.698115	0.951859	-0.0711807
MSMEG_0441	conserved hypothetical protein, putative	0.0295121	2.1832	1.12644
MSMEG_0442	tetracyclin repressor, C- all-alpha domain protein	0.356155	2.67154	1.41767
MSMEG_0443	hydrolase, carbon-nitrogen family	0.0676827	1.98758	0.991015
MSMEG_0444	agmatine deiminase	0.0670842	0.56357	-0.827333
MSMEG_0445	amidohydrolase family	0.0856391	3.06318	1.61503
MSMEG_0446	putrescine importer	0.476279	1.18435	0.244096
MSMEG_0447	conserved hypothetical protein	0.663412	0.868227	-0.203856
MSMEG_0448	transcriptional regulator, MarR family	0.466204	1.5071	0.591778
MSMEG_0449	transporter, major facilitator family, putative	0.86335	1.14162	0.191083
MSMEG_0450	hypothetical protein	0.579867	1.41034	0.496046
MSMEG_0451	oxidoreductase, FAD-linked	0.000128016	0.0944817	-3.40382
MSMEG_0452	inner membrane permease YgbN	0.855302	1.04	0.0565833
MSMEG_0453	shikimate kinase	0.135957	2.20547	1.14108
MSMEG_0454	GntR-family transcriptional regulator	0.513459	0.842764	-0.2468
MSMEG_0455	aldehyde dehydrogenase	0.509998	0.82114	-0.2843
MSMEG_0456	DNA gyrase subunit A	0.956391	0.989238	-0.0156102
MSMEG_0457	DNA topoisomerase IV subunit B	0.108544	0.723749	-0.466439
MSMEG_0458	two-component system sensor kinase	0.615072	1.35177	0.434853
MSMEG_0459	two-component system response regulator	0.836219	0.938485	-0.0915937
MSMEG_0460	alpha/beta hydrolase fold	0.783932	0.914419	-0.129073
MSMEG_0461	CinZ protein	0.986198	1.17551	0.233286
MSMEG_0462	MmpS4 protein	0.13865	1.92855	0.947517
MSMEG_0463	MmpL4 protein	0.780983	1.11476	0.156734
MSMEG_0464	phosphomethylpyrimidine kinase	0.357477	0.742801	-0.428952
MSMEG_0465	transcriptional regulator, TetR family protein	0.377032	1.18715	0.2475
MSMEG_0466	hypothetical protein	0.341998	1.96518	0.974664
MSMEG_0467	membrane transport protein	0.374546	2.42081	1.27549
MSMEG_0468	integral membrane protein	0.46758	1.73865	0.797967
MSMEG_0469	transcriptional regulatory protein PadR-	0.36199	1.72471	0.786351
MSMEG_0470	para-nitrobenzyl esterase	0.0180163	2.24453	1.16641
MSMEG_0471	transcriptional regulator LysR family	0.400255	1.70225	0.767446
MSMEG_0472	putative lipoprotein	0.491942	1.13514	0.182875
MSMEG_0473	transcriptional regulator, LuxR family	0.658672	1.5265	0.610226
MSMEG_0474	glucosamine--fructose-6-phosphate aminotransferase [isomerizing]	0.372413	0.779092	-0.360135
MSMEG_0475	nucleotide-sugar dehydrogenase	0.321566	0.890083	-0.167988
MSMEG_0476	chitin synthase	0.00600583	4.51676	2.17529
MSMEG_0477	hypothetical protein	0.209714	2.23125	1.15785
MSMEG_0478	secreted protein, putative	0.45864	3.43306	1.7795
MSMEG_0479	hypothetical protein	0.10376	2.25751	1.17473
MSMEG_0480	transcriptional regulator, GntR family	0.330826	0.751985	-0.411225
MSMEG_0481	FAD dependent oxidoreductase	0.594756	1.53809	0.621138
MSMEG_0482	dihydroxy-acid dehydratase	0.116104	2.64853	1.40519
MSMEG_0483	shikimate transporter	0.301263	1.93519	0.952479
MSMEG_0484	formamidase	0.120019	1.43545	0.521508
MSMEG_0485	amidase	0.176631	0.681181	-0.55389
MSMEG_0486	putative ABC transporter, periplasmic protein	0.462726	1.61998	0.695973
MSMEG_0487	ABC transporter permease	0.0136115	2.47566	1.30781
MSMEG_0488	ABC transporter ATP-binding protein	0.0626349	2.39043	1.25727
MSMEG_0489	racemase	0.282889	5.87821	2.55538
MSMEG_0490	enoyl-CoA hydratase	0.237141	1.97219	0.979801
MSMEG_0491	transcriptional regulator, LacI family	0.082853	1.42664	0.512622
MSMEG_0492	conserved hypothetical protein	0.0502523	0.522989	-0.935147
MSMEG_0493	hypothetical protein	0.181412	1.35504	0.438338
MSMEG_0494	hypothetical protein	0.236088	1.95806	0.969424
MSMEG_0495	glycerol dehydratase reactivase chain A, putative	0.0429938	0.470712	-1.08708
MSMEG_0496	coenzyme B12-dependent glycerol dehydrogenase small subunit	0.207042	2.47545	1.30769
MSMEG_0497	glycerol dehydratase large subunit	0.436116	1.40403	0.489572
MSMEG_0498	hypothetical protein	0.146098	1.9538	0.966281
MSMEG_0499	amino acid permease-associated region	0.355603	2.35847	1.23785
MSMEG_0500	regulator of polyketide synthase expression, putative	0.156171	0.580155	-0.78549
MSMEG_0501	glucosamine-6-phosphate deaminase 1	0.905898	1.12546	0.170511
MSMEG_0502	glucosidase	0.525554	1.49347	0.578668
MSMEG_0503	DeoR-family transcriptional regulator	0.203217	2.17768	1.12279
MSMEG_0504	carbohydrate kinase	0.348674	1.49974	0.584715
MSMEG_0505	probable sugar ABC transporter, substrate-binding protein, putative	0.955517	1.55644	0.63825
MSMEG_0506	ABC transporter, permease protein	0.791492	1.13485	0.182499
MSMEG_0507	probable sugar ABC transporter, permease protein	0.494327	1.44743	0.533492
MSMEG_0508	glycerol-phosphate porter	0.30151	7.92102	2.98569
MSMEG_0509	transcriptional regulatory protein	0.646702	1.36118	0.444862
MSMEG_0510	D-tagatose-bisphosphate aldolase, class II, non-catalytic subunit	0.471156	3.8019	1.92672
MSMEG_0511	putative sugar isomerase, AgaS family	0.0643062	1.98639	0.990146
MSMEG_0512	BadF/BadG/BcrA/BcrD ATPase family	0.00380853	2.78307	1.47668
MSMEG_0513	integral membrane protein	0.316621	6.26225	2.64668
MSMEG_0514	alpha-galactosidase	0.0885156	1.94789	0.961914
MSMEG_0515	probable sugar transporter sugar binding lipoprotein	0.0476511	0.605445	-0.723933
MSMEG_0516	sugar transport system	0.173881	1.04226	0.0597103
MSMEG_0517	sugar binding-protein dependent transporter system permease	0.0615519	1.90344	0.928605
MSMEG_0518	ABC transporter, nucleotide binding/ATPase protein [sn-Glycerol-3-phosphate]	0.0833902	1.80586	0.852687
MSMEG_0519	conserved hypothetical protein	0.733175	0.846948	-0.239655
MSMEG_0520	porin	0.563072	0.962438	-0.0552346
MSMEG_0521	conserved hypothetical protein	0.0983586	0.295302	-1.75974
MSMEG_0522	pp24 protein	0.0776071	0.250222	-1.99872
MSMEG_0523	DNA-binding protein	0.668053	0.894211	-0.161312
MSMEG_0524	short chain dehydrogenase	0.456073	1.78545	0.836284
MSMEG_0525	hypothetical protein	0.275063	2.03987	1.02848
MSMEG_0526	oxidoreductase, GMC family	0.373413	1.72893	0.789883
MSMEG_0527	2-hydroxycyclohexnecarboxyl-CoA dehydrogenase	0.329498	1.60923	0.686374
MSMEG_0528	conserved hypothetical protein	0.339655	0.755492	-0.404512
MSMEG_0529	probable serine/threonine-protein kinase PknK	0.786489	0.913653	-0.130282
MSMEG_0530	short chain dehydrogenase	0.914804	1.34444	0.427002
MSMEG_0531	putative acyl-CoA dehydrogenase	0.485902	0.808614	-0.306476
MSMEG_0532	transcriptional regulator, TetR family protein	0.308352	0.736414	-0.441411
MSMEG_0533	gp236 protein	0.772872	1.20981	0.274784
MSMEG_0534	permease, major facilitator family	0.869487	0.925427	-0.111809
MSMEG_0535	GntR-family transcriptional regulator	0.0496025	3.37399	1.75446
MSMEG_0536	intracellular protease, PfpI family	0.0276815	0.150724	-2.73002
MSMEG_0537	conserved hypothetical protein	0.146795	1.46567	0.551563
MSMEG_0538	regulatory protein, MarR	0.434281	1.10721	0.146928
MSMEG_0539	transcriptional regulator, Crp/Fnr family	0.131414	1.62553	0.700914
MSMEG_0540	transcriptional regulator, putative	0.156625	0.540121	-0.888645
MSMEG_0541	hypothetical protein	0.883651	0.944721	-0.0820394
MSMEG_0542	antar domain protein	0.724058	0.890649	-0.167072
MSMEG_0543	conserved hypothetical protein	0.0907027	2.08929	1.06301
MSMEG_0544	transcriptional regulator	0.321883	0.559742	-0.837166
MSMEG_0545	transcriptional regulator, LuxR family	0.00730235	4.58479	2.19686
MSMEG_0546	conserved hypothetical protein	0.012019	2.15646	1.10867
MSMEG_0548	chromosome replication initiation inhibitor protein	0.708381	0.915033	-0.128105
MSMEG_0549	ABC transporter, permease protein	0.0674277	2.48373	1.31251
MSMEG_0550	sulfonate binding protein	0.200651	1.26758	0.34208
MSMEG_0551	ABC nitrate/sulfonate/bicarbonate transporter, ATPase subunit	0.450732	8.13534	3.0242
MSMEG_0552	conserved hypothetical protein	0.487825	1.6078	0.685092
MSMEG_0553	probable sugar ABC transporter, substrate-binding protein, putative	0.259386	0.385981	-1.3734
MSMEG_0554	ABC transporter permease protein, putative	0.10192	1.86824	0.901677
MSMEG_0555	ABC transporter permease protein	0.0556886	2.22039	1.15081
MSMEG_0556	ABC transporter, nucleotide binding/ATPase protein [sugars]	0.297069	1.94997	0.96345
MSMEG_0557	hypothetical protein	0.637554	1.35268	0.435825
MSMEG_0558	conserved hypothetical protein	0.744168	1.20751	0.272029
MSMEG_0559	conserved domain protein	0.455361	1.92785	0.94699
MSMEG_0560	dihydrodipicolinate reductase, N-terminus domain protein	0.460198	0.77677	-0.36444
MSMEG_0561	putative TetR family receptor protein	0.214643	2.40872	1.26827
MSMEG_0562	conserved hypothetical protein	0.629481	0.762611	-0.39098
MSMEG_0563	hypothetical protein	0.47813	1.78357	0.834771
MSMEG_0564	xanthine/uracil permease	0.171161	1.174	0.231436
MSMEG_0565	putative glycosyl transferases group 1	0.365448	1.2542	0.326765
MSMEG_0566	aliphatic amidase	0.933226	0.95352	-0.0686651
MSMEG_0567	selenophosphate synthetase	0.487685	1.62607	0.701386
MSMEG_0568	radical SAM domain protein	0.640956	0.88619	-0.174312
MSMEG_0569	flavoprotein involved in K+ transport	0.631018	0.72279	-0.468352
MSMEG_0570	conserved hypothetical protein	0.727299	0.947775	-0.0773828
MSMEG_0571	hydrolase, carbon-nitrogen family	0.8264	1.29251	0.37018
MSMEG_0572	conserved hypothetical protein	0.454807	1.2968	0.374959
MSMEG_0573	putative ECF sigma factor RpoE1	0.322346	1.49242	0.577658
MSMEG_0574	putative ECF sigma factor RpoE1	0.0451884	2.00211	1.00152
MSMEG_0575	MmpS1 protein	0.0226313	2.37806	1.24979
MSMEG_0576	MmpL4 protein	0.0352181	2.14047	1.09793
MSMEG_0577	major facilitator superfamily, putative	0.0779887	0.497499	-1.00724
MSMEG_0578	acyl-CoA dehydrogenase, middle domain protein	0.0168599	2.19227	1.13243
MSMEG_0579	helix-turn-helix, Fis-type	0.461715	0.732067	-0.449953
MSMEG_0580	conserved hypothetical protein	0.211358	0.565956	-0.821239
MSMEG_0581	4-aminobutyrate transaminase	0.222251	2.21586	1.14787
MSMEG_0582	succinic semialdehyde dehydrogenase	0.663817	1.16356	0.218546
MSMEG_0583	probable membrane protein	0.888499	0.97102	-0.0424278
MSMEG_0584	hypothetical protein	0.304514	0.912764	-0.131687
MSMEG_0585	L-carnitine dehydratase/bile acid-inducible protein F	0.0606865	0.773494	-0.370538
MSMEG_0586	stas domain, putative	0.432841	1.24738	0.318898
MSMEG_0587	L-rhamnose 1-epimerase	0.430518	1.60089	0.678878
MSMEG_0588	putative rhamnose tranport protein, MFS family	0.96085	0.988663	-0.0164494
MSMEG_0589	L-rhamnose isomerase	0.873751	1.05499	0.0772242
MSMEG_0590	rhamnulose-1-phosphate aldolase/alcohol dehydrogenase	0.793	0.933586	-0.0991456
MSMEG_0591	rhamnulokinase	0.0139815	0.384049	-1.38064
MSMEG_0592	putative rhamnose catabolism operon transcriptional regulator	0.970579	1.02693	0.0383415
MSMEG_0593	conserved hypothetical protein	0.693589	0.862222	-0.213869
MSMEG_0594	iron-sulfur cluster binding protein	0.269778	0.699818	-0.514947
MSMEG_0595	glycolate oxidase	0.448345	1.68114	0.749439
MSMEG_0596	bacterial regulatory proteins, GntR family	0.217471	2.38513	1.25407
MSMEG_0597	conserved hypothetical protein	0.464311	0.633515	-0.658549
MSMEG_0598	hypothetical protein	0.114068	0.864087	-0.210751
MSMEG_0599	acyl-CoA synthase	0.0370074	0.634204	-0.656982
MSMEG_0600	dehydrogenase	0.0239471	0.349761	-1.51556
MSMEG_0601	conserved hypothetical protein	0.00599094	0.411064	-1.28256
MSMEG_0602	hypothetical protein	0.683979	1.12508	0.170034
MSMEG_0603	putative acyl-CoA dehydrogenase	0.985391	1.08786	0.121488
MSMEG_0604	glyoxylate reductase	0.327615	2.95119	1.5613
MSMEG_0605	conserved hypothetical protein	0.0158685	1.6687	0.73872
MSMEG_0606	transcriptional regulator, TetR family protein	0.00872884	3.02949	1.59907
MSMEG_0607	methyltransferase, putative, family	0.00116323	0.299252	-1.74057
MSMEG_0608	glyoxalase family protein	0.45175	1.74948	0.806928
MSMEG_0609	helix-turn-helix domain protein	0.920482	1.12044	0.164064
MSMEG_0610	beta-lactamase	0.104984	2.33268	1.22199
MSMEG_0611	para-nitrobenzyl esterase	0.431918	1.65672	0.728326
MSMEG_0612	transcriptional regulator, TetR family	0.987503	1.00737	0.0105973
MSMEG_0613	conserved hypothetical protein	0.255984	2.0179	1.01285
MSMEG_0614	methyltransferase	0.963158	1.08335	0.115506
MSMEG_0615	ATPase, AAA family	0.333187	1.98202	0.986971
MSMEG_0616	conserved hypothetical protein	0.958082	1.31995	0.400479
MSMEG_0617	ftsk/spoiiie family protein	0.614325	1.36038	0.444015
MSMEG_0618	pe family protein	0.865379	1.0372	0.0527004
MSMEG_0619	ppe family protein	0.130086	1.88393	0.913747
MSMEG_0620	pe family protein	0.812563	1.15166	0.203715
MSMEG_0621	low molecular weight protein antigen 7	0.379459	0.639282	-0.645477
MSMEG_0622	putative DNA-binding protein	0.0262271	2.56873	1.36105
MSMEG_0623	secretion protein Snm4	0.0803131	1.79801	0.846405
MSMEG_0624	subtilase family protein	0.00518797	0.449269	-1.15435
MSMEG_0625	conserved hypothetical protein	0.825973	1.00718	0.0103194
MSMEG_0626	conserved hypothetical protein	0.500027	1.61679	0.693136
MSMEG_0627	glycosyl transferase, family 39	0.0738801	2.00765	1.00551
MSMEG_0628	amidohydrolase family	0.797626	1.11768	0.160501
MSMEG_0629	trans-aconitate 2-methyltransferase	0.742682	1.22221	0.289495
MSMEG_0630	conserved hypothetical protein	0.18804	1.57139	0.652039
MSMEG_0631	sulfatase family protein, authentic frameshift	0.376068	3.29068	1.71839
MSMEG_0632	conserved hypothetical protein	0.733788	0.814121	-0.296685
MSMEG_0633	PAP2 superfamily protein	0.972224	1.03437	0.0487568
MSMEG_0634	PAP2 superfamily protein	0.555484	1.46417	0.55008
MSMEG_0635	putative conserved exported protein	0.264742	2.11138	1.07819
MSMEG_0636	conserved hypothetical protein	0.0742781	0.105324	-3.24709
MSMEG_0637	iron-sulfur binding oxidoreductase	0.0998163	0.0991409	-3.33438
MSMEG_0638	conserved hypothetical proline and threonine rich protein	0.850275	1.09902	0.13622
MSMEG_0639	oligopeptide transport ATP-binding protein AppF	0.42348	1.71702	0.77991
MSMEG_0640	oligopeptide transport ATP-binding protein OppD	0.533825	1.58316	0.662803
MSMEG_0641	binding-protein-dependent transport systems inner membrane component	0.398673	1.8758	0.907509
MSMEG_0642	hypothetical ABC transporter permease protein YliD	0.416355	1.79405	0.843218
MSMEG_0643	extracellular solute-binding protein, family 5, putative	0.0576869	1.49941	0.584395
MSMEG_0644	cupin domain protein	0.136692	1.90973	0.933366
MSMEG_0645	putative beta-1,3-glucanase	0.295363	1.46786	0.553718
MSMEG_0646	putative transporter	0.0686	1.9964	0.997402
MSMEG_0647	phosphonate ABC transporter, ATP-binding protein	0.0582661	6.10155	2.60918
MSMEG_0649	phosphonate-binding periplasmic protein	0.0955411	0.543407	-0.879894
MSMEG_0650	GntR-family transcriptional regulator	0.171578	8.22021	3.03917
MSMEG_0651	putative conserved exported protein	0.406057	1.67548	0.744578
MSMEG_0652	hypothetical protein	0.121623	0.757303	-0.401058
MSMEG_0653	hypothetical protein	0.00627659	4.83844	2.27454
MSMEG_0654	conserved hypothetical protein	0.306537	2.3249	1.21717
MSMEG_0655	glucose 1-dehydrogenase, putative	0.516939	1.57499	0.655343
MSMEG_0656	transcriptional regulator, TetR family protein	0.0254349	1.97572	0.982378
MSMEG_0657	Rieske 2Fe-2S domain protein	0.315505	2.08901	1.06282
MSMEG_0658	polyamine ABC-transporter, inner membrane subunit	0.222626	1.88176	0.912079
MSMEG_0659	polyamine ABC transporter permease protein	0.121424	1.80614	0.852909
MSMEG_0660	Bacterial extracellular solute-binding protein	0.18866	1.91184	0.934963
MSMEG_0661	glutamate-1-semialdehyde 2,1-aminomutase	0.689538	1.24699	0.318449
MSMEG_0662	putrescine transport ATP-binding protein PotG	0.182124	0.596367	-0.745727
MSMEG_0663	TetR-family transcriptional regulator	0.370407	3.02512	1.59699
MSMEG_0664	FAD dependent oxidoreductase	0.768179	0.959881	-0.0590724
MSMEG_0665	sarcosine oxidase subunit beta, putative	0.561455	1.233	0.302174
MSMEG_0666	acetyl-CoA synthetase, putative	0.740152	0.922058	-0.11707
MSMEG_0667	butyryl-CoA dehydrogenase	0.303237	2.37914	1.25044
MSMEG_0668	integral membrane protein	0.532339	1.32539	0.406417
MSMEG_0669	hypothetical protein	5.26136e-05	0.173356	-2.52819
MSMEG_0670	FAD dependent oxidoreductase	8.41425e-05	0.110928	-3.1723
MSMEG_0671	S-(hydroxymethyl)glutathione dehydrogenase	0.025871	0.0742431	-3.7516
MSMEG_0672	conserved hypothetical protein	0.000107872	0.0753385	-3.73047
MSMEG_0673	hypothetical protein	0.872769	1.21459	0.280466
MSMEG_0674	ErfK/YbiS/YcfS/YnhG family protein	0.618529	1.41009	0.495791
MSMEG_0675	putative cytochrome P450 144	0.282339	2.00854	1.00615
MSMEG_0676	putative transcriptional regulatory protein	0.1237	1.64367	0.716917
MSMEG_0678	deoxycytidine triphosphate deaminase	0.259406	1.45729	0.54329
MSMEG_0679	conserved hypothetical protein	0.428344	0.865371	-0.208609
MSMEG_0680	UDP-glucose 6-dehydrogenase	0.000413086	13.3551	3.73932
MSMEG_0681	P450 heme-thiolate protein	0.699875	1.32533	0.406351
MSMEG_0682	conserved hypothetical protein, putative	0.00802574	0.703681	-0.507006
MSMEG_0683	conserved hypothetical protein	0.00703122	0.505865	-0.983176
MSMEG_0684	aldehyde oxidase and xanthine dehydrogenase, molybdopterin binding	2.42677e-05	0.0276838	-5.17482
MSMEG_0685	oxidoreductase, molybdopterin-binding subunit	0.00164482	0.0221406	-5.49716
MSMEG_0686	oxidoreductase	0.0233508	0.104067	-3.26441
MSMEG_0687	conserved hypothetical protein	0.0919141	1.67896	0.747572
MSMEG_0688	aspartate aminotransferase	0.0365701	1.38039	0.465072
MSMEG_0689	hypothetical protein	0.382064	2.52812	1.33806
MSMEG_0690	iron-sulfur cluster-binding protein	0.105226	0.621666	-0.685787
MSMEG_0691	putative transcriptional regulatory protein	0.790094	1.05274	0.0741449
MSMEG_0692	conserved hypothetical protein	0.214309	0.751932	-0.411327
MSMEG_0693	conserved hypothetical protein	0.484673	1.30391	0.382849
MSMEG_0694	conserved hypothetical protein	0.668889	1.05743	0.0805579
MSMEG_0695	isoniazid inductible protein IniA	0.687684	0.902134	-0.148587
MSMEG_0696	alanine-rich protein	1.20208e-05	0.0166955	-5.90439
MSMEG_0697	integral membrane protein	0.00957989	0.0392882	-4.66976
MSMEG_0698	isoniazid inductible protein IniC	0.123919	0.615841	-0.699371
MSMEG_0699	conserved hypothetical proline rich protein	0.948083	1.14277	0.192531
MSMEG_0700	hypothetical protein	0.17859	0.837969	-0.255032
MSMEG_0701	hypothetical protein	0.43414	1.60866	0.685861
MSMEG_0702	monooxygenase	0.172932	0.800492	-0.32104
MSMEG_0703	conserved hypothetical protein	0.9254	0.962549	-0.0550675
MSMEG_0704	LpqJ protein	0.98502	1.0302	0.0429288
MSMEG_0705	putative permease of the major facilitator superfamily	0.58234	1.15366	0.206221
MSMEG_0706	4-carboxy-4-hydroxy-2-oxoadipate aldolase	0.98312	1.0115	0.0165013
MSMEG_0707	conserved hypothetical protein	0.709411	1.19568	0.257834
MSMEG_0708	transcriptional regulator, LysR family	0.794418	1.19978	0.262768
MSMEG_0709	chaperone protein DnaK	0.910182	0.970626	-0.0430128
MSMEG_0710	co-chaperone GrpE	0.540142	1.65197	0.72419
MSMEG_0711	chaperone protein DnaJ	0.34435	0.795057	-0.33087
MSMEG_0712	transcriptional regulator, TetR family	0.985227	0.995335	-0.00674535
MSMEG_0713	transcriptional regulator, MerR family	0.346493	0.532772	-0.908409
MSMEG_0714	acyl-CoA dehydrogenase	0.115752	1.67493	0.744105
MSMEG_0715	3-oxoacyl-[acyl-carrier-protein] reductase	0.0775062	2.99502	1.58257
MSMEG_0716	major facilitator superfamily	0.0398896	2.09759	1.06873
MSMEG_0717	aldose 1-epimerase subfamily	0.982411	1.00698	0.010031
MSMEG_0718	acetyl-CoA synthetase	0.467039	1.66843	0.738493
MSMEG_0719	flavohemoprotein	0.20938	1.65197	0.724191
MSMEG_0720	integral membrane protein	0.0184332	2.64127	1.40123
MSMEG_0721	RemQ protein	0.00240973	0.461544	-1.11546
MSMEG_0722	conserved hypothetical protein	0.180609	1.61537	0.691867
MSMEG_0723	conserved hypothetical protein	0.239466	3.3799	1.75698
MSMEG_0726	hypothetical protein	0.4811	1.70475	0.769556
MSMEG_0727	hypothetical protein	0.917346	1.05885	0.0824996
MSMEG_0728	hypothetical protein	0.196048	0.294044	-1.76589
MSMEG_0729	conserved hypothetical protein	0.418036	1.66928	0.739223
MSMEG_0730	oleandomycin glycosyltransferase	0.298212	0.854429	-0.226968
MSMEG_0731	conserved hypothetical protein	0.356812	2.05266	1.0375
MSMEG_0732	chaperone ClpB	0.681777	1.10734	0.147095
MSMEG_0733	dihydrodipicolinate reductase, N-terminus domain protein	0.180193	0.754146	-0.407084
MSMEG_0734	rieske [2Fe-2S] domain protein	0.797195	1.30353	0.382422
MSMEG_0735	putative transcriptional regulator	0.0307793	2.42151	1.27591
MSMEG_0736	conserved hypothetical protein	0.864162	0.985316	-0.0213413
MSMEG_0737	dehydrogenase	0.795138	1.08664	0.119877
MSMEG_0738	conserved hypothetical protein	0.587446	0.837175	-0.256399
MSMEG_0739	spou rrna methylase family protein	0.0210503	0.610907	-0.710976
MSMEG_0740	glycosyl hydrolase family 76	0.0505526	0.518719	-0.946976
MSMEG_0741	conserved hypothetical protein	0.672367	1.34957	0.432502
MSMEG_0742	probable transcriptional regulatory protein	0.649908	1.49724	0.582307
MSMEG_0743	xanthine dehydrogenase	0.401007	0.656734	-0.606618
MSMEG_0744	carbon monoxide dehydrogenase medium chain	0.85342	1.0923	0.127372
MSMEG_0745	[2Fe-2S] binding domain protein	0.275651	1.38455	0.469416
MSMEG_0746	carbon-monoxide dehydrogenase, large subunit	0.0997388	0.892755	-0.163664
MSMEG_0747	carbon monoxide dehydrogenase F protein	0.0305892	0.764823	-0.386802
MSMEG_0748	ATPase associated with various cellular activities, AAA_5	0.259014	0.851713	-0.23156
MSMEG_0749	carbon monoxide dehydrogenase subunit G (CoxG) family	0.677905	0.905386	-0.143395
MSMEG_0750	membrane protein	0.0863078	0.819333	-0.287479
MSMEG_0751	conserved hypothetical protein	0.731863	1.48572	0.571161
MSMEG_0752	fructose-bisphosphate aldolase, class II	0.7964	1.17874	0.237248
MSMEG_0753	conserved hypothetical protein	0.313915	0.848284	-0.23738
MSMEG_0754	conserved hypothetical protein	0.834605	1.07565	0.105206
MSMEG_0755	cobalt-zinc-cadmium resistance protein	0.642438	0.961926	-0.0560022
MSMEG_0756	peptidase, M50B family	0.875009	0.953857	-0.0681545
MSMEG_0757	hypothetical protein	0.384835	1.73373	0.793878
MSMEG_0758	conserved hypothetical protein	0.153911	6.85046	2.7762
MSMEG_0759	adenylosuccinate synthetase	0.467676	2.93497	1.55334
MSMEG_0760	thioesterase family protein	0.835464	0.992807	-0.0104149
MSMEG_0761	conserved domain protein	0.825481	0.877524	-0.18849
MSMEG_0762	cytochrome P450 FAS1	0.89354	1.17854	0.237001
MSMEG_0763	antibiotic transporter	0.14801	0.460884	-1.11752
MSMEG_0764	Na+/H+ antiporter	0.255243	0.621406	-0.686392
MSMEG_0765	zinc finger, UBP-type	0.315471	0.93997	-0.0893138
MSMEG_0766	phosphoribosylglycinamide formyltransferase 2	0.902828	1.09574	0.131908
MSMEG_0767	hypothetical protein	0.288737	0.571349	-0.807556
MSMEG_0768	conserved hypothetical protein	0.256871	0.705728	-0.502816
MSMEG_0769	O-succinylhomoserine sulfhydrylase	0.0240013	0.551702	-0.858038
MSMEG_0770	hypothetical protein	0.0589945	0.646846	-0.628507
MSMEG_0771	hypothetical oxidoreductase YqjQ	0.422022	1.63005	0.704921
MSMEG_0772	phytase	0.299238	1.94254	0.957943
MSMEG_0773	acetyltransferase	0.0471238	0.395487	-1.3383
MSMEG_0774	flavin-dependent oxidoreductase	0.252316	1.38646	0.471406
MSMEG_0775	metallo-beta-lactamase superfamily protein	0.5842	0.93813	-0.0921402
MSMEG_0776	conserved hypothetical protein	0.409919	1.60438	0.682019
MSMEG_0777	F420-dependent glucose-6-phosphate dehydrogenase	0.748327	0.914991	-0.128171
MSMEG_0778	putative transcriptional regulator	0.371867	0.922985	-0.11562
MSMEG_0779	short-chain dehydrogenase/reductase SDR	0.127838	0.638514	-0.64721
MSMEG_0780	phosphotransferase enzyme family protein	0.0546641	3.69744	1.88653
MSMEG_0781	amino acid permease	0.391773	0.901909	-0.148947
MSMEG_0782	aminotransferase class-III	0.67959	0.812732	-0.299148
MSMEG_0783	phosphate acetyltransferase	0.382735	0.796208	-0.328783
MSMEG_0784	acetate kinase	0.20727	0.656164	-0.607873
MSMEG_0785	conserved hypothetical protein	0.860884	1.4494	0.535456
MSMEG_0786	serine/threonine protein kinase	0.0203737	0.614259	-0.70308
MSMEG_0787	Bacterial extracellular solute-binding proteins, family 3	0.967867	0.981536	-0.0268866
MSMEG_0788	putative conserved membrane protein	0.196031	0.309533	-1.69183
MSMEG_0789	thiamine-phosphate pyrophosphorylase	0.264851	1.85178	0.888916
MSMEG_0790	hydrolase, NUDIX family	0.0496109	0.631873	-0.662293
MSMEG_0791	glycine oxidase ThiO	0.588161	0.885101	-0.176086
MSMEG_0792	thiamine biosynthesis protein ThiS	0.00507383	1.49327	0.578471
MSMEG_0793	thiazole biosynthesis protein ThiG	0.226832	0.902362	-0.148222
MSMEG_0794	conserved hypothetical protein	0.244629	1.80925	0.855391
MSMEG_0795	ABC transporter ATP-binding protein	0.817867	1.08001	0.111043
MSMEG_0796	ABC transporter integral membrane subunit	0.364893	1.11371	0.155373
MSMEG_0797	conserved hypothetical protein	0.331385	0.82961	-0.269496
MSMEG_0798	hypothetical protein	0.886226	1.11711	0.159775
MSMEG_0799	hypothetical protein	0.614141	0.811279	-0.30173
MSMEG_0800	hypothetical protein	0.0347139	2.2599	1.17626
MSMEG_0803	hypothetical protein	0.282637	5.36698	2.42411
MSMEG_0804	hypothetical protein	0.337325	1.89091	0.919083
MSMEG_0805	conserved hypothetical protein	0.00354169	3.77634	1.91699
MSMEG_0806	hydrolase	0.401913	0.76126	-0.393539
MSMEG_0807	leupeptin-inactivating enzyme 1	0.206197	0.68498	-0.545865
MSMEG_0808	possible chalcone synthase Pks10	0.0194049	2.33049	1.22063
MSMEG_0809	isoprenylcysteine carboxyl methyltransferase	0.025093	2.73697	1.45258
MSMEG_0810	putative pyrimidine permease RutG	0.434066	0.870765	-0.199645
MSMEG_0811	oxidoreductase	0.00640926	3.29682	1.72108
MSMEG_0812	amino acid transporter	0.327747	1.48339	0.568899
MSMEG_0813	conserved hypothetical protein	0.00120309	0.28001	-1.83645
MSMEG_0814	membrane protein	0.68806	1.24057	0.311002
MSMEG_0815	transcriptional regulator, TetR family protein	0.901531	1.00623	0.00895435
MSMEG_0816	flavin-binding monooxygenase	0.195947	1.39884	0.484228
MSMEG_0817	LysR-family transcriptional regulator	0.147629	1.67272	0.742197
MSMEG_0818	transporter, major facilitator family	0.0685477	1.75125	0.808386
MSMEG_0819	N-carbamoyl-L-amino acid amidohydrolase	0.378378	5.13594	2.36063
MSMEG_0820	conserved hypothetical protein	0.657036	1.3889	0.473944
MSMEG_0821	glutamyl-tRNA(Gln) amidotransferase subunit A	0.0850963	1.91255	0.935498
MSMEG_0822	cytochrome P450	0.013544	3.17661	1.66749
MSMEG_0823	conserved hypothetical protein	0.0789254	0.479298	-1.06101
MSMEG_0824	conserved hypothetical protein	0.256089	0.727916	-0.458155
MSMEG_0825	phosphomethylpyrimidine kinase	0.0937185	1.37212	0.456411
MSMEG_0826	thiamine biosynthesis protein ThiC	0.0338734	0.491575	-1.02452
MSMEG_0827	major facilitator superfamily MFS_1	0.304826	1.92254	0.943014
MSMEG_0828	immunogenic protein MPT63	0.338787	1.8453	0.883858
MSMEG_0829	exodeoxyribonuclease III	0.291255	1.97084	0.978813
MSMEG_0830	acetyltransferase, gnat family	0.038612	0.435688	-1.19863
MSMEG_0831	short chain dehydrogenase	0.324292	2.31073	1.20835
MSMEG_0832	peptide deformylase	0.827426	0.968508	-0.0461638
MSMEG_0833	conserved hypothetical protein	0.805964	1.14403	0.194128
MSMEG_0834	tuberculin related peptide	0.876944	1.06154	0.0861587
MSMEG_0835	copper/zinc superoxide dismutase	0.978742	1.0168	0.0240292
MSMEG_0836	carboxylate-amine ligase /	0.483678	0.922675	-0.116105
MSMEG_0837	hypothetical protein	0.371932	3.0401	1.60412
MSMEG_0838	AsnC-family transcriptional regulator	0.876148	1.08491	0.117574
MSMEG_0839	ATP-dependent protease La (LON) domain subfamily	0.244001	1.46181	0.547761
MSMEG_0840	hypothetical protein	0.376831	8.39035	3.06873
MSMEG_0841	hypothetical protein	0.350049	0.894921	-0.160168
MSMEG_0842	hypothetical protein	0.853903	1.08228	0.11408
MSMEG_0843	multisubunit Na+/H+ antiporter, G subunit	0.518257	1.39518	0.48045
MSMEG_0844	multiple resistance and pH regulation protein F	0.107172	1.40316	0.48868
MSMEG_0845	multisubunit Na+/H+ antiporter	0.813702	1.12873	0.174706
MSMEG_0846	NADH-ubiquinone oxidoreductase/multisubunit na+/h+ antiporter, d subunit	0.557584	1.17725	0.235417
MSMEG_0847	NADH-ubiquinone/plastoquinone oxidoreductase chain 4l family	0.595794	0.98979	-0.0148051
MSMEG_0848	NADH ubiquinone oxidoreductase subunit 5	0.861863	1.09978	0.137217
MSMEG_0849	oxygenase	0.298229	1.94624	0.960691
MSMEG_0850	conserved hypothetical protein	0.313569	0.72923	-0.455554
MSMEG_0851	Citrate transporter	0.88386	1.17911	0.237704
MSMEG_0852	CBS domain protein	0.350455	0.434706	-1.20189
MSMEG_0853	conserved hypothetical protein	0.194072	0.655986	-0.608264
MSMEG_0854	two-component system sensor kinase	0.132827	1.21608	0.28224
MSMEG_0855	conserved hypothetical protein	0.247969	11.0965	3.47203
MSMEG_0856	DNA-binding response regulator, LuxR family	0.407187	1.30102	0.379642
MSMEG_0857	conserved hypothetical protein	0.400573	1.55472	0.636656
MSMEG_0858	cell division control protein Cdc48	0.942266	0.980377	-0.028591
MSMEG_0859	transcriptional regulator, TetR family protein	0.923347	1.08088	0.112206
MSMEG_0860	CDP-diacylglycerol--serine O-phosphatidyltransferase	0.877905	0.986095	-0.0202015
MSMEG_0861	phosphatidylserine decarboxylase	0.669828	0.902076	-0.14868
MSMEG_0862	molybdopterin biosynthesis protein MoeA	0.0961131	0.698972	-0.516694
MSMEG_0863	short chain dehydrogenase	0.697269	1.01236	0.0177235
MSMEG_0864	bacterial membrane flanked domain family	0.371125	1.29276	0.370458
MSMEG_0865	bacterial membrane flanked domain family	0.539039	2.78041	1.4753
MSMEG_0866	DNA or RNA helicase of superfamily II	0.00926916	0.329069	-1.60354
MSMEG_0867	hydrolase	0.447243	1.40867	0.494336
MSMEG_0868	hypothetical protein	0.0359509	2.43146	1.28183
MSMEG_0869	hypothetical protein	0.919188	1.38411	0.468956
MSMEG_0870	oxidoreductase	0.264399	1.90479	0.929632
MSMEG_0871	putative aldehyde or xanthine dehydrogenase, molybdopterin binding subunit protein	0.0628951	2.38457	1.25373
MSMEG_0872	twin-arginine translocation pathway signal	0.27592	3.02257	1.59578
MSMEG_0873	hypothetical protein	0.364168	2.63458	1.39757
MSMEG_0874	transcriptional regulator, GntR family	0.424407	3.20022	1.67817
MSMEG_0875	putative sialic acid transporter	0.856625	1.33667	0.418642
MSMEG_0876	short chain dehydrogenase	0.461777	0.831904	-0.265512
MSMEG_0877	dihydrodipicolinate synthase	0.926175	1.20248	0.266013
MSMEG_0878	transcriptional regulator	0.751868	1.13542	0.183223
MSMEG_0879	hypothetical protein	0.146399	0.688983	-0.53746
MSMEG_0880	chaperonin GroL	0.560616	0.864981	-0.20926
MSMEG_0881	conserved hypothetical protein	0.258052	2.1215	1.08509
MSMEG_0882	conserved hypothetical protein	0.783785	0.916167	-0.126317
MSMEG_0883	amidohydrolase family	0.98435	1.03848	0.0544665
MSMEG_0884	glyoxalase family protein	0.661946	0.936113	-0.095245
MSMEG_0885	conserved hypothetical protein	0.480745	0.703001	-0.508401
MSMEG_0886	serine/threonine-protein kinase PknD	0.0898628	0.516052	-0.954412
MSMEG_0887	conserved hypothetical protein	0.940576	1.03685	0.0522139
MSMEG_0888	conserved hypothetical protein	0.385758	1.31194	0.391705
MSMEG_0889	succinic semialdehyde dehydrogenase	0.781097	1.2991	0.377513
MSMEG_0890	HD domain protein	0.665207	1.12625	0.171523
MSMEG_0891	polyphosphate kinase 2	0.315132	1.88771	0.916636
MSMEG_0892	conserved hypothetical protein	0.534457	1.71806	0.780778
MSMEG_0893	hypothetical protein	0.98368	1.28944	0.366744
MSMEG_0894	dihydrodipicolinate reductase	0.0329273	2.55824	1.35515
MSMEG_0895	bacterial regulatory proteins, GntR family	0.14615	0.855616	-0.224965
MSMEG_0896	integral membrane transport protein	0.214938	2.89104	1.53159
MSMEG_0897	conserved hypothetical protein	0.11864	0.708199	-0.497774
MSMEG_0898	tagatose-1,6-bisphosphate aldolase GatY	0.44161	0.640308	-0.643163
MSMEG_0899	prolyl oligopeptidase family protein	0.199919	0.745527	-0.423668
MSMEG_0900	eptc-inducible aldehyde dehydrogenase	0.733897	0.934706	-0.0974153
MSMEG_0901	conserved hypothetical protein	0.372363	0.842746	-0.24683
MSMEG_0902	cyclopropane-fatty-acyl-phospholipid synthase 1	0.0537959	1.98956	0.992447
MSMEG_0903	dihydrolipoamide dehydrogenase	0.202284	1.22586	0.293792
MSMEG_0904	probable conserved membrane protein	0.0902195	0.839003	-0.253253
MSMEG_0905	4-carboxymuconolactone decarboxylase domain protein	0.580616	1.13907	0.187856
MSMEG_0906	DNA-binding protein	0.142019	0.369319	-1.43706
MSMEG_0907	conserved hypothetical protein	0.0332276	2.5352	1.3421
MSMEG_0908	hypothetical protein	0.23713	1.79616	0.844917
MSMEG_0909	acyl-ACP thioesterase superfamily	0.751934	0.908129	-0.139031
MSMEG_0910	hypothetical protein	0.205651	2.49012	1.31621
MSMEG_0911	isocitrate lyase	0.126263	1.76437	0.819152
MSMEG_0912	3-hydroxybutyryl-CoA dehydrogenase	0.0545663	2.06128	1.04354
MSMEG_0913	methoxy mycolic acid synthase 1	0.0285297	0.503639	-0.989539
MSMEG_0914	conserved hypothetical protein	0.64873	0.961783	-0.0562171
MSMEG_0915	polyphosphate kinase 2 superfamily	0.651602	2.61485	1.38673
MSMEG_0916	transcriptional regulator, TetR family	0.751869	1.25521	0.327932
MSMEG_0917	conserved hypothetical protein	0.936081	1.06878	0.0959624
MSMEG_0918	transcriptional regulator, XRE family	0.229651	1.30889	0.388341
MSMEG_0919	heparin-binding hemagglutinin	0.407263	0.802194	-0.317976
MSMEG_0920	conserved hypothetical protein	0.800903	0.955562	-0.0655789
MSMEG_0921	conserved hypothetical protein	0.767943	1.24167	0.312283
MSMEG_0922	deoxyribose-phosphate aldolase	0.75485	0.86147	-0.215128
MSMEG_0923	conserved hypothetical protein	0.00527431	0.284426	-1.81388
MSMEG_0924	hydrolase, carbon-nitrogen family	0.956569	1.03488	0.0494671
MSMEG_0925	conserved hypothetical protein	0.613805	1.47356	0.559304
MSMEG_0926	conserved hypothetical protein	0.948689	1.07673	0.106651
MSMEG_0927	conserved hypothetical protein	0.933182	1.0544	0.0764267
MSMEG_0928	UDP-N-acetylenolpyruvoylglucosamine reductase	0.298293	0.856214	-0.223957
MSMEG_0929	ErfK/YbiS/YcfS/YnhG family protein	0.379868	0.796436	-0.328369
MSMEG_0930	serine 3-dehydrogenase	0.081382	0.506467	-0.981459
MSMEG_0931	hypothetical protein	0.268657	3.03666	1.60249
MSMEG_0932	ROK family protein	0.0197408	0.515417	-0.956189
MSMEG_0933	conserved hypothetical protein	0.766065	0.815853	-0.293619
MSMEG_0934	conserved hypothetical protein	0.0946154	0.502914	-0.991617
MSMEG_0935	2,3-bisphosphoglycerate-dependent phosphoglycerate mutase	0.295586	1.2042	0.268071
MSMEG_0936	sensor histidine kinase SenX3	0.112279	1.31441	0.39442
MSMEG_0937	DNA-binding response regulator RegX3	0.0553292	1.5217	0.605682
MSMEG_0938	conserved hypothetical protein	0.0352276	1.65226	0.724439
MSMEG_0939	Ppx/GppA phosphatase family	0.812918	0.910506	-0.135259
MSMEG_0940	conserved hypothetical protein	0.848317	0.940481	-0.0885293
MSMEG_0941	AP endonuclease, family 2	0.947056	1.08545	0.118287
MSMEG_0942	conserved hypothetical protein	0.415056	0.940338	-0.0887479
MSMEG_0943	pyrroline-5-carboxylate reductase	0.431096	1.61393	0.690579
MSMEG_0944	DNA binding domain, excisionase family protein	0.574763	0.933009	-0.100038
MSMEG_0945	conserved domain protein	0.43994	1.02006	0.0286541
MSMEG_0946	NAD dependent epimerase/dehydratase family	0.713857	1.08699	0.120337
MSMEG_0947	acyltransferase	0.657764	1.08492	0.117588
MSMEG_0948	conserved hypothetical protein	0.547262	1.49536	0.580496
MSMEG_0949	HAD-superfamily subfamily IB hydrolase, TIGR01490	0.398295	1.29275	0.370447
MSMEG_0950	hypothetical protein	0.67877	1.40911	0.494789
MSMEG_0951	glutaredoxin 2	0.699536	1.35356	0.436761
MSMEG_0952	glutamyl-tRNA reductase	0.470149	0.824921	-0.277673
MSMEG_0953	porphobilinogen deaminase	0.754508	1.03568	0.0505715
MSMEG_0954	uroporphyrinogen-III synthase	0.992005	1.00485	0.00698029
MSMEG_0955	hypothetical protein	0.306359	1.91719	0.938995
MSMEG_0956	delta-aminolevulinic acid dehydratase	0.801376	1.15837	0.212096
MSMEG_0957	hypothetical protein	0.194489	0.624422	-0.679407
MSMEG_0958	hypothetical protein	0.921523	1.1974	0.2599
MSMEG_0959	putative conserved transmembrane protein	0.579336	1.34984	0.432794
MSMEG_0960	putative transmembrane protein	0.828996	1.22742	0.295627
MSMEG_0961	conserved hypothetical protein	0.0298568	2.54619	1.34834
MSMEG_0962	TetR-family transcriptional regulator	0.0992802	4.7928	2.26087
MSMEG_0963	hypothetical protein	0.476429	0.371122	-1.43003
MSMEG_0964	pyridoxamine 5-phosphate oxidase family protein	5.25407e-06	0.0289615	-5.10972
MSMEG_0965	porin	0.75361	1.0236	0.0336563
MSMEG_0966	conserved hypothetical protein	0.257387	1.35753	0.440987
MSMEG_0967	conserved hypothetical protein	0.170826	0.688339	-0.538808
MSMEG_0968	cytochrome P450	0.00176635	0.29601	-1.75628
MSMEG_0969	glutamate-1-semialdehyde-2,1-aminomutase	0.605423	1.77555	0.828267
MSMEG_0970	phosphoglycerate mutase family protein	0.0916594	0.570735	-0.809107
MSMEG_0971	conserved hypothetical protein	0.484758	0.840939	-0.249928
MSMEG_0972	Cytochrome C biogenesis protein transmembrane region	0.334715	1.39139	0.476527
MSMEG_0973	conserved membrane protein	0.136436	0.854719	-0.226478
MSMEG_0974	cytochrome c-type biogenesis protein CcsB	0.140765	0.765074	-0.386329
MSMEG_0975	conserved hypothetical protein	0.193611	0.662738	-0.593489
MSMEG_0976	conserved hypothetical protein	0.953438	1.04416	0.0623476
MSMEG_0977	conserved hypothetical protein	0.267724	0.703647	-0.507076
MSMEG_0978	aminotransferase, class V superfamily	0.989453	1.00007	0.000102621
MSMEG_0979	keratin associated protein	0.222836	0.668607	-0.580769
MSMEG_0980	signal transduction histidine kinase	0.373753	1.70502	0.769792
MSMEG_0981	two-component system regulator	0.439721	0.818618	-0.288737
MSMEG_0982	immunogenic protein	0.429436	1.62914	0.704109
MSMEG_0983	two-component system response regulator	0.860104	1.05197	0.0730983
MSMEG_0984	trap transporter, 4tm/12tm fusion protein	0.747107	1.05384	0.0756525
MSMEG_0985	sugar transporter family protein	0.399107	1.4582	0.544191
MSMEG_0986	RemM protein	0.674511	1.11769	0.160518
MSMEG_0987	hypothetical protein	0.633312	1.3711	0.455333
MSMEG_0988	1,4-dihydroxy-2-naphthoate octaprenyltransferase	0.43901	1.52753	0.611197
MSMEG_0989	conserved hypothetical protein	0.733538	1.11935	0.162666
MSMEG_0990	methylthioadenosine phosphorylase	0.463595	1.24177	0.312399
MSMEG_0991	NAD-dependent epimerase/dehydratase	0.502071	1.22495	0.292719
MSMEG_0992	2-nitropropane dioxygenase, NPD	0.730282	0.891107	-0.166329
MSMEG_0993	histidine kinase	0.092199	0.642221	-0.638857
MSMEG_0994	DNA-binding response regulator ResD	0.414606	0.967812	-0.0472018
MSMEG_0995	glycosyl transferase, family 2	0.358092	2.23528	1.16046
MSMEG_0996	conserved hypothetical protein	0.897479	1.06897	0.0962209
MSMEG_0997	conserved hypothetical protein	0.21177	1.67882	0.74745
MSMEG_0998	oxidoreductase, molybdopterin binding	0.246719	2.44962	1.29256
MSMEG_0999	integral membrane protein	0.690895	1.82252	0.865933
MSMEG_1000	hypothetical protein	0.034242	0.438346	-1.18986
MSMEG_1001	acetyltransferase, gnat family, putative	0.289765	0.227512	-2.13598
MSMEG_1004	conserved hypothetical protein, interruption-N	0.379178	1.78067	0.832423
MSMEG_1014	DNA polymerase IV	0.0257903	0.521239	-0.939984
MSMEG_1036	monooxygenase, NtaA/SnaA/SoxA family	0.276026	2.03561	1.02546
MSMEG_1053	conserved hypothetical protein	0.341868	0.781003	-0.3566
MSMEG_1060	putative Lsr2 protein	0.857798	1.1259	0.171078
MSMEG_1061	phosphohydrolase	0.485069	1.36551	0.449436
MSMEG_1062	O-succinylbenzoic acid--CoA ligase	0.82392	0.941115	-0.0875565
MSMEG_1063	conserved hypothetical protein	0.803508	0.925223	-0.112127
MSMEG_1064	phosphate/sulphate permease	4.57775e-06	2.92837	1.5501
MSMEG_1065	conserved hypothetical protein	4.23926e-05	4.27359	2.09545
MSMEG_1066	conserved hypothetical protein	0.0813964	4.3317	2.11493
MSMEG_1067	conserved hypothetical protein	0.95289	1.03413	0.0484231
MSMEG_1068	regulatory protein	0.0455493	2.93353	1.55264
MSMEG_1069	amino acid permease-associated region	0.0880154	0.811601	-0.301157
MSMEG_1070	3-oxoacyl-[acyl-carrier-protein] reductase	0.0510078	0.733118	-0.447882
MSMEG_1071	3-oxoacyl-[acyl-carrier-protein] reductase	0.355967	2.28644	1.1931
MSMEG_1072	agmatinase	0.0210047	2.77344	1.47168
MSMEG_1073	oxidoreductase, short-chain dehydrogenase/reductase family	0.38809	6.41794	2.68211
MSMEG_1074	polysaccharide deacetylase	0.645913	1.32695	0.408116
MSMEG_1075	naphthoate synthase	0.491044	1.52096	0.604986
MSMEG_1076	conserved hypothetical protein	0.000957719	0.166999	-2.58208
MSMEG_1077	conserved hypothetical protein	0.661923	0.74825	-0.418407
MSMEG_1078	hydrolase	0.577129	1.62253	0.698247
MSMEG_1079	hypothetical protein	0.0366038	2.46266	1.30022
MSMEG_1080	large subunit of N,N-dimethylformamidase	0.140636	1.64343	0.716707
MSMEG_1081	hypothetical protein	0.254335	2.13854	1.09663
MSMEG_1082	putative response regulator	0.000541177	1.61666	0.693021
MSMEG_1083	hypothetical protein	0.0244418	2.77946	1.4748
MSMEG_1084	peptide/opine/nickel uptake family ABC transporter, periplasmic substrate-binding protein, putative	0.0402659	2.1493	1.10386
MSMEG_1085	dipeptide transport system permease protein DppB	0.150747	6.47208	2.69423
MSMEG_1086	ABC transporter permease protein	0.0257795	2.93354	1.55265
MSMEG_1087	oligopeptide ABC transporter ATP-binding protein	0.0439991	4.62736	2.21019
MSMEG_1088	glutamyl-tRNA(Gln)/aspartyl-tRNA(Asn) amidotransferase, A subunit	0.616534	0.921572	-0.117831
MSMEG_1089	hypothetical protein	0.26225	2.20931	1.1436
MSMEG_1090	amidase	0.0414795	1.56229	0.643663
MSMEG_1091	urease accessory protein UreE 1	0.0124669	0.390478	-1.35669
MSMEG_1092	urease accessory protein UreF	0.223	1.61685	0.693183
MSMEG_1093	urease gamma/beta subunit	0.287914	0.355865	-1.4906
MSMEG_1094	urease, alpha subunit	0.396497	1.3434	0.425894
MSMEG_1095	urease accessory protein UreG	0.574593	1.95835	0.969638
MSMEG_1096	urease accessory protein UreD, putative	0.30621	1.91719	0.938995
MSMEG_1097	glycosyl transferase, group 2 family protein	0.0813276	0.030956	-5.01364
MSMEG_1098	acyl-CoA synthase	0.625889	0.779387	-0.359589
MSMEG_1099	hypothetical protein	0.00834356	0.425167	-1.2339
MSMEG_1100	dgpf protein	0.226043	2.20196	1.13879
MSMEG_1101	hypothetical protein	0.368752	1.72821	0.789275
MSMEG_1102	twin-arginine translocation pathway signal	0.575119	1.06384	0.0892876
MSMEG_1103	O-succinylbenzoate synthase	0.0621981	0.588222	-0.765567
MSMEG_1104	hypothetical protein	0.286498	1.59034	0.669339
MSMEG_1105	phthiodiolone ketoreductase	0.00538651	2.51233	1.32903
MSMEG_1106	transcriptional regulator, AraC family	0.835151	1.08985	0.124132
MSMEG_1107	isonitrile hydratase, putative	0.539264	1.25727	0.330296
MSMEG_1108	hydrolase, alpha/beta fold family	0.666367	2.78136	1.47579
MSMEG_1109	2-oxoglutarate decarboxylase	0.775523	1.27466	0.350114
MSMEG_1110	probable conserved transmembrane protein	0.203653	0.554057	-0.851894
MSMEG_1111	conserved hypothetical protein	0.309164	1.42774	0.513731
MSMEG_1112	aconitate hydratase, putative	0.00173443	0.0248745	-5.32919
MSMEG_1113	glycosyl transferase	0.471664	11.9773	3.58223
MSMEG_1114	short chain dehydrogenase	0.304545	2.48569	1.31365
MSMEG_1115	menaquinone biosynthesis methyltransferase UbiE	0.134847	0.576441	-0.794756
MSMEG_1116	gamma-glutamylisopropylamide synthetase	0.360421	0.76106	-0.393918
MSMEG_1117	transcriptional regulator	0.424467	1.26158	0.335226
MSMEG_1118	amino acid permease	0.653171	1.74833	0.805973
MSMEG_1119	glutamine amidotransferase, class I	0.301885	0.784365	-0.350403
MSMEG_1120	nitrilase/cyanide hydratase and apolipoprotein N-acyltransferase	0.0342433	2.2821	1.19036
MSMEG_1121	conserved hypothetical protein	0.0424861	3.62275	1.85708
MSMEG_1122	hypothetical protein	0.693215	0.961765	-0.056243
MSMEG_1123	cobalamin synthesis protein	0.232517	0.555833	-0.847276
MSMEG_1124	putative ferredoxin FdxA	0.437204	4.24947	2.08728
MSMEG_1125	regulatory protein, ArsR	0.18945	1.67785	0.74661
MSMEG_1126	hypothetical protein	0.937819	1.13994	0.188952
MSMEG_1127	probable conserved transmembrane protein	0.175492	0.782032	-0.354701
MSMEG_1128	conserved hypothetical protein	0.00275148	3.67248	1.87675
MSMEG_1129	D-amino-acid dehydrogenase	0.388886	2.04294	1.03065
MSMEG_1130	hypothetical protein	0.0691233	0.554059	-0.851889
MSMEG_1131	tryptophan-rich sensory protein	0.0154487	0.0357075	-4.80763
MSMEG_1132	FAD binding domain, putative	0.501454	4.25387	2.08878
MSMEG_1133	bifunctional short chain isoprenyl diphosphate synthase	0.0866074	0.532435	-0.909322
MSMEG_1134	putative protease HtpX	0.558033	1.65549	0.727255
MSMEG_1135	hypothetical protein	0.326926	3.15867	1.65932
MSMEG_1136	conserved hypothetical protein	0.515414	1.6259	0.701239
MSMEG_1137	amino acid permease-associated region	0.275432	1.35647	0.439861
MSMEG_1138	alcohol dehydrogenase 1	0.154547	2.46606	1.30221
MSMEG_1139	transcription regulator	0.298229	1.94624	0.960691
MSMEG_1140	glycerol-3-phosphate dehydrogenase 2 [NAD(P)+] (NAD(P)H-dependent glycerol-3-phosphate dehydrogenase 2)	0.00520346	0.712615	-0.488805
MSMEG_1141	ABC-transporter integral membrane protein	0.0303839	2.04809	1.03428
MSMEG_1142	ABC-transporter integral membrane protein	0.422728	1.55647	0.63828
MSMEG_1143	mce related protein	0.386362	2.10489	1.07375
MSMEG_1144	virulence factor Mce family protein	0.330837	1.67549	0.744585
MSMEG_1145	virulence factor Mce family protein	0.349971	0.8674	-0.20523
MSMEG_1146	virulence factor Mce family protein	0.0471389	2.28015	1.18913
MSMEG_1147	mce related protein	0.705782	1.28574	0.362601
MSMEG_1148	mce related protein	0.0622087	1.90225	0.927704
MSMEG_1149	conserved hypothetical protein	0.0288991	3.64336	1.86527
MSMEG_1150	conserved hypothetical protein	0.0109737	1.91909	0.940419
MSMEG_1151	DNA-binding protein	0.206996	1.49516	0.580301
MSMEG_1152	citrate-proton symporter	0.0462024	1.87776	0.909012
MSMEG_1153	FAD dependent oxidoreductase	0.00773933	2.81542	1.49335
MSMEG_1154	formyl-coenzyme A transferase	0.366622	1.74477	0.803039
MSMEG_1155	carnitinyl-CoA dehydratase	0.245823	2.188	1.12961
MSMEG_1156	dihydrodipicolinate synthetase	0.258355	2.1191	1.08345
MSMEG_1157	short chain dehydrogenase	0.150075	2.0655	1.04649
MSMEG_1158	5-oxovalerate dehydrogenase	0.590313	0.99501	-0.00721645
MSMEG_1159	ABC transporter component A	0.304368	7.33077	2.87397
MSMEG_1160	ABC-type nitrate/sulfonate/bicarbonate transport system ATPase component	0.029837	2.58588	1.37066
MSMEG_1161	taurine transport system permease protein TauC	0.492355	1.51042	0.594947
MSMEG_1162	nitrilotriacetate monooxygenase component A	0.337349	2.34319	1.22847
MSMEG_1163	hypothetical protein	0.374729	0.982213	-0.0258916
MSMEG_1164	putative transporter	0.147545	2.38555	1.25432
MSMEG_1165	conserved hypothetical protein	0.52691	1.60047	0.678496
MSMEG_1167	cytochrome P450	0.367761	2.38463	1.25377
MSMEG_1168	putative transcriptional regulator	0.203579	1.45655	0.54256
MSMEG_1169	integral membrane transport protein	0.3768	2.03095	1.02215
MSMEG_1170	conserved domain protein	0.39617	2.32978	1.22019
MSMEG_1171	Low molecular weight phosphotyrosine protein phosphatase	0.253729	1.79892	0.847134
MSMEG_1172	arsenical-resistance protein	0.455168	1.30107	0.379702
MSMEG_1173	transcriptional regulator, ArsR family	0.853132	0.987162	-0.0186419
MSMEG_1174	cadmium inducible protein cadi	0.172173	1.92462	0.944573
MSMEG_1175	putative transcriptional regulatory protein	0.087261	5.66185	2.50127
MSMEG_1176	hypothetical protein	0.523249	1.38055	0.465243
MSMEG_1177	cytosine/purines/uracil/thiamine/allantoin permease family protein	0.0371568	1.78983	0.839822
MSMEG_1178	transcriptional regulator	0.984835	1.02398	0.0341899
MSMEG_1179	urocanate hydratase	0.107146	2.07659	1.05422
MSMEG_1180	N-carbamoyl-L-amino acid hydrolase	0.500801	1.65349	0.725516
MSMEG_1181	formiminoglutamate deiminase	0.216833	2.35487	1.23565
MSMEG_1182	imidazolonepropionase	0.35967	2.235	1.16028
MSMEG_1183	histidine ammonia-lyase	0.390871	0.826405	-0.275079
MSMEG_1184	serine esterase, cutinase family	0.665236	0.876983	-0.189378
MSMEG_1185	transcriptional regulator, AsnC family	0.0502815	0.627366	-0.672621
MSMEG_1186	putative permease	0.331204	2.79714	1.48395
MSMEG_1187	N-acyl-D-aspartate deacylase	0.372044	1.38854	0.473564
MSMEG_1188	conserved hypothetical protein	0.506708	1.18514	0.245052
MSMEG_1189	conserved hypothetical protein	0.399493	0.709184	-0.495767
MSMEG_1190	serine/threonine-protein kinase PknD	0.581904	1.57678	0.656983
MSMEG_1191	hypothetical protein	0.745618	0.928405	-0.107174
MSMEG_1192	M23 peptidase domain protein	0.0351026	0.577037	-0.793265
MSMEG_1193	TROVE domain protein	0.467531	1.67723	0.74608
MSMEG_1194	hypothetical protein	0.730794	1.26694	0.34135
MSMEG_1195	conserved hypothetical protein	0.113012	0.763618	-0.389076
MSMEG_1196	SNF2 domain protein	0.0273466	0.179767	-2.4758
MSMEG_1197	transcriptional regulator, LuxR family	0.5911	1.39855	0.483932
MSMEG_1198	hypothetical protein	0.264959	0.633201	-0.659265
MSMEG_1199	conserved hypothetical protein	0.579127	1.43872	0.524781
MSMEG_1200	serine/threonine-protein kinase PknD	0.976161	0.989468	-0.0152757
MSMEG_1201	hypothetical protein	0.42142	1.63115	0.705887
MSMEG_1202	hypothetical protein	0.0527079	1.81499	0.859965
MSMEG_1203	methoxy mycolic acid synthase 1	0.484191	1.61938	0.695442
MSMEG_1204	3-oxoacyl-[acyl-carrier-protein] synthase 2	0.601093	1.23353	0.302795
MSMEG_1205	cyclopropane-fatty-acyl-phospholipid synthase 1	0.800685	1.19991	0.262928
MSMEG_1206	hypothetical protein	0.00227792	5.32599	2.41305
MSMEG_1207	glycosyltransferase, group I	0.210505	1.94201	0.957552
MSMEG_1208	glycosyltransferase, group I	0.0458621	2.04773	1.03402
MSMEG_1209	glycosidase	0.286265	1.9924	0.994511
MSMEG_1210	protein of unknown function	0.126288	1.73401	0.794112
MSMEG_1211	Fatty acid desaturase	0.576967	1.17205	0.22903
MSMEG_1212	hypothetical protein	0.33453	7.83457	2.96985
MSMEG_1213	cytochrome P450 monooxygenase	0.247594	1.16386	0.218914
MSMEG_1214	oxidoreductase	0.969012	0.984273	-0.0228702
MSMEG_1215	serine/threonine-protein kinase PknE, putative	0.961689	1.02515	0.0358353
MSMEG_1216	ABC-type transport system periplasmic substrate-binding protein	0.0428199	0.690086	-0.535152
MSMEG_1217	ABC-type transport system ATP-binding protein I	0.508488	0.642928	-0.63727
MSMEG_1218	ABC-type transport system ATP-binding protein II	0.0230301	0.456789	-1.1304
MSMEG_1219	ABC-type transport system permease protein II	0.908837	1.0565	0.0792939
MSMEG_1220	ABC-type transport system permease protein I	0.0297814	0.766116	-0.384366
MSMEG_1221	rifampin ADP-ribosyl transferase	0.565022	1.10167	0.139695
MSMEG_1222	ISMsm6, transposase	0.0587949	1.97386	0.981017
MSMEG_1223	hypothetical protein	0.428224	1.40228	0.487778
MSMEG_1224	rifampin ADP-ribosyl transferase	0.257843	2.07172	1.05083
MSMEG_1225	conserved hypothetical protein	0.107412	3.09902	1.63181
MSMEG_1226	sulfatase-modifying factor 1	0.323403	1.57736	0.65751
MSMEG_1227	transcriptional regulator, GntR family	0.886199	1.0626	0.0875935
MSMEG_1228	sulfatase	0.00609594	2.46751	1.30306
MSMEG_1229	DNA gyrase, B subunit	0.640086	1.13367	0.181005
MSMEG_1230	hypothetical protein	0.172663	3.77919	1.91808
MSMEG_1231	inner membrane protein YidH	0.0780262	3.05558	1.61145
MSMEG_1232	ABC transporter substrate-binding protein	0.600644	1.32866	0.409969
MSMEG_1233	ABC transporter permease protein	0.935927	1.29107	0.368568
MSMEG_1234	taurine import ATP-binding protein TauB	0.00129586	0.491578	-1.02451
MSMEG_1235	sulfate permease	0.423103	8.00953	3.00172
MSMEG_1236	Mpr protein	0.243714	5.36009	2.42226
MSMEG_1237	hypothetical protein	0.174493	2.30324	1.20366
MSMEG_1238	type III restriction enzyme, res subunit	0.02703	1.74115	0.800042
MSMEG_1239	ISMsm4, transposase	0.383737	1.15922	0.213153
MSMEG_1240	conserved hypothetical protein	0.207865	3.28063	1.71397
MSMEG_1241	conserved hypothetical protein	0.00599811	3.69987	1.88748
MSMEG_1242	cysteine desulfurase IscS	0.923645	1.01416	0.0202802
MSMEG_1243	conserved hypothetical protein	0.100599	1.1799	0.238662
MSMEG_1244	conserved hypothetical protein	0.100798	1.56917	0.650003
MSMEG_1245	phosphoadenosine phosphosulfate reductase	0.560307	0.919679	-0.120798
MSMEG_1246	conserved hypothetical protein	0.0577324	1.17809	0.236446
MSMEG_1247	conserved hypothetical protein	0.189208	0.742634	-0.429277
MSMEG_1248	hypothetical protein	0.252576	1.55676	0.638547
MSMEG_1249	ISMsm7, transposase orfB	0.0104128	2.32882	1.2196
MSMEG_1250	ISMsm7, transposase orfA	0.871177	1.17468	0.232271
MSMEG_1251	conserved hypothetical protein	0.393569	1.68509	0.752829
MSMEG_1252	conserved hypothetical protein	0.888196	0.953258	-0.0690615
MSMEG_1253	conserved hypothetical protein	0.0470863	1.47313	0.558884
MSMEG_1254	DEAD/DEAH box helicase	0.445474	1.57137	0.652019
MSMEG_1255	UvrD/Rep helicase	0.748831	0.646401	-0.629498
MSMEG_1256	hypothetical protein	0.593434	1.02937	0.0417562
MSMEG_1259	hypothetical protein	0.300929	1.651	0.723344
MSMEG_1260	hypothetical protein	0.268491	1.97502	0.981867
MSMEG_1261	hypothetical protein	0.618142	1.47301	0.558763
MSMEG_1262	conserved hypothetical protein	0.250709	0.737502	-0.439282
MSMEG_1263	conserved hypothetical protein	0.08972	3.03426	1.60135
MSMEG_1264	prophage Lp1 protein 5	0.0291963	1.59441	0.673023
MSMEG_1265	conserved hypothetical protein	0.461253	7.60773	2.92747
MSMEG_1266	ankyrin-repeat containing protein	0.237096	2.81823	1.49479
MSMEG_1267	putative ribosylglycohydrolase	0.32373	2.19878	1.1367
MSMEG_1268	nudix hydrolase	0.307358	2.01948	1.01398
MSMEG_1269	Ser/Thr protein phosphatase family protein	0.0803627	1.71142	0.775195
MSMEG_1270	hypothetical protein	0.150298	2.02534	1.01816
MSMEG_1271	hypothetical protein	0.496885	5.68766	2.50783
MSMEG_1272	putative ribosylglycohydrolase	0.948525	1.21815	0.284692
MSMEG_1273	conserved hypothetical protein	0.397968	1.95913	0.970215
MSMEG_1274	gluconolactonase	0.0320528	2.70907	1.4378
MSMEG_1275	HNH nuclease, putative	0.217363	1.28291	0.359421
MSMEG_1276	hypothetical protein	0.788114	0.932837	-0.100302
MSMEG_1277	hypothetical protein	0.0534063	0.277092	-1.85156
MSMEG_1278	death-on-curing protein	0.0168157	2.1357	1.09471
MSMEG_1279	conserved hypothetical protein	0.594602	0.919968	-0.120344
MSMEG_1280	hypothetical cytosolic protein	0.0142511	0.412321	-1.27816
MSMEG_1281	conserved hypothetical protein	0.186661	0.54915	-0.864727
MSMEG_1282	hypothetical cytosolic protein	0.575299	1.20452	0.268458
MSMEG_1283	probable ribbon-helix-helix transcription factor, family	0.336844	1.83194	0.873373
MSMEG_1284	PIN domain protein	0.879568	0.915183	-0.127867
MSMEG_1285	tetratricopeptide repeat family	0.0428427	1.73888	0.798158
MSMEG_1286	sulfatase family protein	0.893811	0.931486	-0.102394
MSMEG_1287	streptomyces cyclase/dehydrase superfamily	0.955127	1.02318	0.0330618
MSMEG_1288	conserved hypothetical protein	0.297468	0.869564	-0.201636
MSMEG_1289	conserved hypothetical protein	0.48414	2.78897	1.47973
MSMEG_1290	dihydroxy-acid dehydratase	0.0360978	0.459056	-1.12326
MSMEG_1291	putative oxidoreductase	0.0383596	0.517966	-0.94907
MSMEG_1292	FAD binding domain in molybdopterin dehydrogenase protein	0.364467	2.62028	1.38972
MSMEG_1293	xanthine/uracil permeases family protein	0.0763449	0.351887	-1.50682
MSMEG_1294	allantoicase	0.808642	1.13791	0.18639
MSMEG_1295	transthyretin	0.148893	0.397711	-1.33021
MSMEG_1296	uricase	0.0956648	0.231911	-2.10836
MSMEG_1297	hydroxydechloroatrazine ethylaminohydrolase	0.000585274	0.140692	-2.82939
MSMEG_1298	guanine deaminase	0.170842	0.661672	-0.595811
MSMEG_1299	oxidoreductase, 2OG-Fe(II) oxygenase family	0.253748	1.51281	0.597234
MSMEG_1300	hypothetical protein	0.276871	1.26469	0.338787
MSMEG_1301	NanT3	0.47028	5.73266	2.51921
MSMEG_1302	alkylphosphonate uptake protein	0.0674963	0.518402	-0.947858
MSMEG_1303	putative transcriptional regulator	0.360732	0.954367	-0.0673841
MSMEG_1304	rhizopine catabolism protein	0.0958974	1.8051	0.85208
MSMEG_1305	TetR family regulatory protein	0.225718	1.84868	0.886496
MSMEG_1306	aldehyde dehydrogenase (NAD) family protein	0.858076	1.20495	0.268971
MSMEG_1307	EthD protein	0.00113851	2.69988	1.4329
MSMEG_1308	peptidase S15	0.0977997	4.11304	2.04021
MSMEG_1309	conserved hypothetical protein	0.605246	1.33729	0.419317
MSMEG_1311	oligopeptide transporter, OPT family	0.954055	1.06718	0.0938001
MSMEG_1312	hypothetical protein	0.18096	7.13269	2.83445
MSMEG_1313	secreted protein	0.419147	2.31361	1.21014
MSMEG_1314	hypothetical protein	0.305131	1.92952	0.948243
MSMEG_1315	transporter, small conductance mechanosensitive ion channel (MscS) family	0.141553	0.168513	-2.56907
MSMEG_1316	peptide chain release factor 3	0.434926	1.6186	0.694744
MSMEG_1317	transcriptional regulator	0.239825	1.6313	0.706023
MSMEG_1318	polysaccharide deacetylase family protein	0.840113	1.26803	0.342586
MSMEG_1319	Asp/Glu racemase	0.629486	0.726384	-0.461196
MSMEG_1320	major facilitator superfamily MFS_1	0.00207229	2.22074	1.15104
MSMEG_1321	5-carboxymethyl-2-hydroxymuconate delta-isomerase	0.337905	1.82245	0.865877
MSMEG_1322	ErfK/YbiS/YcfS/YnhG family protein	0.32466	0.64764	-0.626737
MSMEG_1323	hypothetical protein	0.436144	1.98314	0.987789
MSMEG_1324	hypothetical protein	0.0820333	1.8547	0.891187
MSMEG_1325	exodeoxyribonuclease V, alpha subunit	0.930278	0.995858	-0.00598842
MSMEG_1326	hypothetical protein	0.0175087	0.462354	-1.11293
MSMEG_1327	exodeoxyribonuclease V, beta subunit	0.725611	1.07934	0.110149
MSMEG_1328	exodeoxyribonuclease V, gamma subunit	0.0409378	1.95546	0.967511
MSMEG_1329	major facilitator superfamily MFS_1, putative	0.0290679	2.61811	1.38853
MSMEG_1330	MarR-family transcriptional regulator	0.313876	0.719148	-0.475639
MSMEG_1331	enoyl-CoA hydratase	0.834808	1.08865	0.122545
MSMEG_1332	conserved hypothetical protein	0.709025	1.15914	0.213059
MSMEG_1333	conserved hypothetical protein	0.0708174	2.15288	1.10627
MSMEG_1334	metallo-beta-lactamase family protein	0.0161492	3.5199	1.81554
MSMEG_1335	transcriptional regulator, BadM/Rrf2 family	0.0239402	3.01763	1.59342
MSMEG_1336	flavohemoprotein, putative	0.0724684	0.496837	-1.00916
MSMEG_1339	ribosomal protein L33	0.683623	1.06077	0.0851181
MSMEG_1340	conserved hypothetical protein	0.171906	0.843053	-0.246305
MSMEG_1341	MaoC family protein	0.501926	1.78036	0.832169
MSMEG_1342	conserved hypothetical protein	0.460028	0.913835	-0.129994
MSMEG_1344	translocase	0.801075	1.10099	0.138805
MSMEG_1345	transcription antitermination protein NusG	0.784691	1.16935	0.225708
MSMEG_1346	ribosomal protein L11	0.428517	1.59091	0.669855
MSMEG_1347	ribosomal protein L1	0.610645	1.16817	0.224244
MSMEG_1348	RNA polymerase ECF-subfamily sigma factor	0.850874	1.20322	0.266895
MSMEG_1349	dgpf domain family	0.168094	0.67721	-0.562324
MSMEG_1350	cyclopropane-fatty-acyl-phospholipid synthase 1	0.0741842	0.809268	-0.305311
MSMEG_1351	cyclopropane-fatty-acyl-phospholipid synthase 1	0.922423	1.04086	0.057773
MSMEG_1352	hydrolase, alpha/beta fold family	0.235774	1.49205	0.577295
MSMEG_1353	ABC1 family protein	0.138844	1.55335	0.635381
MSMEG_1354	conserved hypothetical protein	0.0385725	0.838901	-0.253428
MSMEG_1355	transcriptional regulator, TetR family protein	0.957959	1.05036	0.0708852
MSMEG_1356	conserved hypothetical protein	0.660536	1.26503	0.339176
MSMEG_1357	conserved hypothetical protein	0.693787	1.22979	0.298414
MSMEG_1358	conserved hypothetical protein	0.129518	0.076168	-3.71467
MSMEG_1359	DeoR-family transcriptional regulator	0.0324888	2.24895	1.16925
MSMEG_1360	endonuclease/exonuclease/phosphatase	0.000178716	0.12302	-3.02303
MSMEG_1361	alpha-mannosidase	0.000322006	0.226998	-2.13925
MSMEG_1362	conserved hypothetical protein	0.0889664	0.272734	-1.87443
MSMEG_1363	glucokinase	0.445059	1.60657	0.683984
MSMEG_1364	50S ribosomal protein L10	0.919379	1.11393	0.155658
MSMEG_1365	ribosomal protein L7/L12	0.789196	1.16015	0.214312
MSMEG_1366	ABC transporter, ATP-binding protein	0.0210289	0.655725	-0.608837
MSMEG_1367	DNA-directed RNA polymerase, beta subunit	0.593547	0.830843	-0.267353
MSMEG_1368	DNA-directed RNA polymerase, beta subunit	0.0411064	0.777151	-0.363732
MSMEG_1369	LacI-family transcriptional regulator	0.427069	1.29125	0.368767
MSMEG_1370	2-deoxy-scyllo-inosamine dehydrogenase	0.00119698	0.278649	-1.84348
MSMEG_1371	conserved hypothetical protein	0.0165505	0.49509	-1.01424
MSMEG_1372	ABC transporter ATP-binding protein	0.0147908	0.559613	-0.837499
MSMEG_1373	ribose/xylose/arabinose/galactoside ABC-type transport systems, permease components	0.889782	1.35761	0.441068
MSMEG_1374	ribose ABC transporter, periplasmic binding protein	0.375863	0.666586	-0.585138
MSMEG_1375	tagatose-1,6-bisphosphate aldolase GatY	0.342766	0.731461	-0.451148
MSMEG_1376	putative xylulose kinase	0.0477166	0.453223	-1.14171
MSMEG_1377	DeoR-family transcriptional regulator	0.0332481	2.45935	1.29828
MSMEG_1378	1-phosphofructokinase	0.0247703	0.498552	-1.00418
MSMEG_1379	conserved hypothetical protein	0.58037	1.06858	0.0956957
MSMEG_1380	transcriptional regulator	0.00444243	2.58021	1.36749
MSMEG_1381	MmpS5 protein	0.290222	1.97665	0.98306
MSMEG_1382	MmpL5 protein	0.40619	0.743492	-0.42761
MSMEG_1383	endonuclease IV	0.739831	1.08316	0.11524
MSMEG_1384	conserved hypothetical protein	0.542241	1.48391	0.569403
MSMEG_1385	PAP2 superfamily protein	0.87868	1.0664	0.0927538
MSMEG_1386	hypothetical protein	0.303504	2.30272	1.20334
MSMEG_1387	putative acyl-CoA dehydrogenase	0.457765	0.667036	-0.584163
MSMEG_1388	enoyl-CoA hydratase	0.732033	1.44017	0.526244
MSMEG_1389	conserved hypothetical protein	0.440045	0.622508	-0.683836
MSMEG_1390	enoyl-CoA hydratase	0.635577	0.984192	-0.0229878
MSMEG_1391	transcriptional regulator, LysR family	0.398567	1.75056	0.807817
MSMEG_1392	alcohol dehydrogenase, class IV	0.293352	0.552391	-0.856238
MSMEG_1393	conserved hypothetical protein	0.691504	0.964322	-0.0524129
MSMEG_1394	probable conserved transmembrane protein	0.44324	0.830178	-0.268507
MSMEG_1395	lipoprotein, putative	0.121715	0.903043	-0.147133
MSMEG_1396	LprB protein	0.274747	0.877694	-0.188209
MSMEG_1397	transcriptional regulator, TetR family protein	0.461492	1.2648	0.338905
MSMEG_1398	ribosomal protein S12	0.86239	1.02885	0.0410341
MSMEG_1399	ribosomal protein S7	0.225447	1.33522	0.417076
MSMEG_1400	elongation factor G	0.142759	1.26436	0.338405
MSMEG_1401	translation elongation factor Tu	0.784081	1.05597	0.0785751
MSMEG_1402	hypothetical protein	0.546512	0.865538	-0.208332
MSMEG_1403	cutinase superfamily	0.649775	1.22207	0.289327
MSMEG_1406	conserved hypothetical protein	0.161958	2.60242	1.37985
MSMEG_1407	Na(+)/H(+) antiporter	0.943885	1.02109	0.0301104
MSMEG_1408	arginine/ornithine antiporter	0.748729	0.948209	-0.0767237
MSMEG_1409	arginine deiminase	0.420582	1.63224	0.706854
MSMEG_1410	carveol dehydrogenase	0.30788	2.03107	1.02224
MSMEG_1411	universal stress protein family	0.7738	1.15344	0.205943
MSMEG_1412	amino acid permease	0.67652	1.15201	0.20415
MSMEG_1413	ornithine--oxo-acid transaminase	0.743012	1.36724	0.451268
MSMEG_1414	Amidinotransferase	0.518396	2.01501	1.01079
MSMEG_1415	AsnC-family transcriptional regulator	0.103795	1.87093	0.903754
MSMEG_1416	Pyridine nucleotide-disulphide oxidoreductase	0.0589215	0.549622	-0.863488
MSMEG_1417	glyoxalase family protein	0.076095	0.588134	-0.765783
MSMEG_1418	RNA polymerase ECF-type sigma factor	0.894299	1.07107	0.0990569
MSMEG_1419	conserved hypothetical protein	0.0387866	3.18276	1.67028
MSMEG_1420	probable transcriptional regulatory protein	0.00438091	4.24	2.08406
MSMEG_1421	hypothetical protein	0.0162727	2.04516	1.03221
MSMEG_1422	conserved hypothetical protein	0.257891	2.1215	1.08509
MSMEG_1423	radical SAM domain protein	0.0853166	1.39919	0.484596
MSMEG_1424	FMN-dependent dehydrogenase	0.261571	1.48597	0.571409
MSMEG_1425	creatininase subfamily	0.314743	0.878064	-0.187602
MSMEG_1426	probable membrane sugar transferase	0.315734	0.914561	-0.128849
MSMEG_1427	transmembrane efflux protein	0.0210857	2.54291	1.34648
MSMEG_1428	glucose-methanol-choline oxidoreductase	0.832782	1.12223	0.166369
MSMEG_1429	cytochrome P450-terp	0.417041	2.40207	1.26428
MSMEG_1430	transcriptional regulator, TetR family protein	0.143112	1.54537	0.627955
MSMEG_1431	cytochrome P450-terp	0.258107	2.03506	1.02507
MSMEG_1432	acetylcholinesterase	0.192894	0.570318	-0.810162
MSMEG_1433	thioesterase	0.00151627	0.387854	-1.36641
MSMEG_1434	conserved hypothetical protein	0.222947	0.711916	-0.490221
MSMEG_1435	ribosomal protein S10	0.144508	1.52658	0.610301
MSMEG_1436	ribosomal protein L3	0.000437538	1.78074	0.832476
MSMEG_1437	ribosomal protein L4/L1 family	0.440025	1.30324	0.382101
MSMEG_1438	ribosomal protein L23	0.824927	0.983245	-0.0243765
MSMEG_1439	ribosomal protein L2	0.946734	1.0392	0.0554771
MSMEG_1440	ribosomal protein S19	0.534118	1.48318	0.568697
MSMEG_1441	50S ribosomal protein L22	0.539308	1.313	0.392864
MSMEG_1442	ribosomal protein S3	0.110686	1.27072	0.345645
MSMEG_1443	ribosomal protein L16	0.016748	1.27428	0.349681
MSMEG_1444	ribosomal protein L29	0.22698	1.37699	0.461518
MSMEG_1445	30S ribosomal protein S17	0.583322	0.656081	-0.608054
MSMEG_1446	NTP pyrophosphohydrolase	0.486283	0.853121	-0.229178
MSMEG_1447	transcriptional regulator, MerR family	0.418172	2.0246	1.01763
MSMEG_1448	integral membrane transporter	0.6674	1.44511	0.531175
MSMEG_1449	fasciclin domain protein	0.0156536	2.80262	1.48677
MSMEG_1450	hypothetical protein	0.262732	1.06627	0.0925696
MSMEG_1451	arylsulfatase	0.466326	0.878694	-0.186567
MSMEG_1452	sulfatase-modifying factor 1	0.593057	0.979152	-0.0303956
MSMEG_1453	Citrate transporter	0.937098	1.02413	0.034403
MSMEG_1454	hypothetical protein	0.412184	1.61605	0.692471
MSMEG_1455	putative multidrug resistance protein	0.221902	1.50117	0.586085
MSMEG_1456	hypothetical protein	0.0136962	2.67331	1.41863
MSMEG_1457	conserved hypothetical protein	0.368215	1.67988	0.748355
MSMEG_1458	tena/thi-4 family protein	0.00616607	4.31668	2.10992
MSMEG_1459	Rieske [2Fe-2S] domain protein	0.296215	1.95371	0.966219
MSMEG_1460	Pyridine nucleotide-disulphide oxidoreductase	0.381988	1.70973	0.773769
MSMEG_1461	5-oxovalerate dehydrogenase	0.759571	1.25759	0.330667
MSMEG_1462	ferredoxin	0.11643	0.739143	-0.436074
MSMEG_1463	gamma-glutamyltranspeptidase	0.249066	0.633133	-0.65942
MSMEG_1464	translation initiation inhibitor	0.249515	2.16771	1.11617
MSMEG_1465	ribosomal protein L14	0.775824	0.979747	-0.0295186
MSMEG_1466	ribosomal protein L24	0.254888	1.29603	0.374104
MSMEG_1467	50S ribosomal protein L5	0.799617	1.1263	0.171594
MSMEG_1468	ribosomal protein S14p/S29e	0.977294	1.01983	0.0283331
MSMEG_1469	ribosomal protein S8	0.0626813	1.35141	0.434469
MSMEG_1470	50S ribosomal protein L6	0.0743008	1.49935	0.584335
MSMEG_1471	ribosomal protein L18	0.5612	1.09791	0.13476
MSMEG_1472	ribosomal protein S5	0.671586	1.13305	0.180211
MSMEG_1473	ribosomal protein L30	0.841803	0.954744	-0.0668142
MSMEG_1474	ribosomal protein L15	0.769752	1.06369	0.08908
MSMEG_1475	conserved hypothetical protein	0.507822	1.39496	0.480222
MSMEG_1476	signal peptide peptidase SppA, 67K type	0.865705	1.20893	0.27373
MSMEG_1477	major facilitator superfamily	0.0395654	0.398248	-1.32826
MSMEG_1478	transporter, LysE family	0.0399444	0.733275	-0.447575
MSMEG_1479	methyltransferase, putative, family	0.450361	0.767991	-0.380838
MSMEG_1480	methyltransferase	0.222623	1.75151	0.808596
MSMEG_1481	methyltransferase	0.533345	0.861722	-0.214706
MSMEG_1482	methyltransferase	0.297569	1.8492	0.886899
MSMEG_1483	preprotein translocase, SecY subunit	0.649134	0.951969	-0.0710134
MSMEG_1484	adenylate kinase	0.602248	0.864993	-0.209239
MSMEG_1485	methionine aminopeptidase, type I	0.623506	0.946351	-0.079553
MSMEG_1486	RNA polymerase sigma-70 factor	0.729088	1.37333	0.457676
MSMEG_1487	conserved hypothetical protein	0.220981	2.17978	1.12418
MSMEG_1488	acetolactate synthase	0.133197	3.69475	1.88548
MSMEG_1489	conserved hypothetical protein	0.773236	1.46269	0.548622
MSMEG_1490	3-oxoacyl-ACP synthase III	0.190464	2.9702	1.57056
MSMEG_1491	histidinol-phosphate aminotransferase 2	0.504226	2.14077	1.09813
MSMEG_1492	transcriptional regulator, MarR family	0.716176	1.19752	0.260055
MSMEG_1493	sensor histidine kinase	0.157908	0.577037	-0.793265
MSMEG_1494	transcriptional regulatory protein DegU	0.612433	1.65511	0.726928
MSMEG_1495	HAD-superfamily hydrolase subfamily IA, variant 3, putative	0.52907	2.03392	1.02427
MSMEG_1496	3-hydroxyisobutyrate dehydrogenase	0.954742	1.04956	0.0697841
MSMEG_1497	acyl-CoA dehydrogenase family member 8	0.292833	1.69321	0.759757
MSMEG_1498	methylmalonate-semialdehyde dehydrogenase	0.467361	1.76792	0.822051
MSMEG_1499	oxygenase	0.173749	2.07119	1.05046
MSMEG_1500	TetR family transcriptional regulatory protein	0.112209	2.18562	1.12805
MSMEG_1501	methyltransferase, putative, family	0.416975	3.6619	1.87259
MSMEG_1502	ABC transporter, ATP-binding protein	0.34509	5.37277	2.42567
MSMEG_1503	probable antibiotic-transport integral membrane leucine and valine rich protein abc transporter	0.43193	3.35477	1.74621
MSMEG_1504	probable antibiotic-transport integral membrane leucine and alanine and valine rich protein abc transporter	0.414267	3.7234	1.89662
MSMEG_1505	integral membrane protein	0.916848	1.0193	0.027582
MSMEG_1506	transcriptional regulator, TetR family protein	0.337346	1.49881	0.583813
MSMEG_1507	D-aminopeptidase	0.260929	2.11905	1.08342
MSMEG_1508	amino acid permease-associated region	0.242485	2.03667	1.02622
MSMEG_1509	TetR-family transcriptional regulator	0.391624	1.50313	0.587967
MSMEG_1510	dTDP-4-dehydrorhamnose 3,5-epimerase	0.333017	1.15013	0.201796
MSMEG_1511	putative oxidoreductase	0.5101	2.21359	1.14639
MSMEG_1512	dTDP-glucose 4,6-dehydratase	0.859718	1.00188	0.00270407
MSMEG_1513	conserved hypothetical protein	0.0472158	0.565448	-0.822534
MSMEG_1514	conserved hypothetical protein	0.179073	0.690224	-0.534863
MSMEG_1515	two-component sensor histidine kinase	0.67747	1.06898	0.0962416
MSMEG_1516	thioredoxin reductase	0.588554	1.05039	0.0709268
MSMEG_1517	spfh domain/band 7 family protein, putative	0.973461	1.04519	0.0637613
MSMEG_1518	hypothetical protein	0.657946	1.26467	0.338759
MSMEG_1519	translation initiation factor IF-1	0.592426	0.727943	-0.458104
MSMEG_1520	ribosomal protein L36	0.523686	1.13115	0.177787
MSMEG_1521	ribosomal protein S13p/S18e	0.241901	1.41303	0.498793
MSMEG_1522	ribosomal protein S11	0.17735	1.08504	0.117745
MSMEG_1523	ribosomal protein S4	0.881383	1.03755	0.0531782
MSMEG_1524	DNA-directed RNA polymerase, alpha subunit	0.731855	1.07531	0.104756
MSMEG_1525	50S ribosomal protein L17	0.375826	1.18127	0.24034
MSMEG_1526	probable cutinase /	0.671868	0.899193	-0.153298
MSMEG_1527	tRNA pseudouridine synthase A	0.205319	0.676416	-0.564018
MSMEG_1528	cutinase	0.951599	1.0826	0.114507
MSMEG_1529	serine esterase, cutinase family	0.60566	2.62534	1.3925
MSMEG_1530	integral membrane protein	0.269402	0.855183	-0.225696
MSMEG_1531	conserved hypothetical protein	0.112399	2.27771	1.18758
MSMEG_1532	antibiotic biosynthesis monooxygenase	0.132027	2.16343	1.11332
MSMEG_1533	subtilase family protein	0.330739	1.63379	0.708221
MSMEG_1534	probable conserved membrane protein	0.288726	1.87347	0.905711
MSMEG_1535	conserved hypothetical protein	0.131682	2.42041	1.27525
MSMEG_1536	ftsk/spoiiie family protein	0.243244	2.03349	1.02396
MSMEG_1537	conserved hypothetical protein	0.0715551	2.58498	1.37015
MSMEG_1538	conserved hypothetical protein	0.371749	1.7645	0.819262
MSMEG_1539	conserved hypothetical protein	0.479287	2.52287	1.33507
MSMEG_1540	ATP-dependent RNA helicase	0.796014	1.14126	0.190627
MSMEG_1541	hypothetical protein	0.422088	2.6508	1.40643
MSMEG_1542	transcriptional regulator	0.772811	0.830463	-0.268012
MSMEG_1543	eptc-inducible aldehyde dehydrogenase	0.0216423	0.719744	-0.474444
MSMEG_1544	PduO protein	0.846872	0.981137	-0.0274742
MSMEG_1545	conserved hypothetical protein	0.595781	1.59094	0.669882
MSMEG_1546	coenzyme B12-dependent glycerol dehydrogenase small subunit	0.562464	1.55698	0.638755
MSMEG_1547	glycerol dehydratase large subunit	0.716859	0.945998	-0.0800909
MSMEG_1548	propanediol utilization: dehydratase, medium subunit	0.680597	1.21077	0.275925
MSMEG_1549	glycerol dehydratase reactivation factor large subunit	0.673012	0.91048	-0.1353
MSMEG_1550	PduH protein	0.260756	1.6267	0.70195
MSMEG_1551	hypothetical protein	0.617821	1.46934	0.555173
MSMEG_1552	ethanolamine permease	0.910067	0.968361	-0.0463826
MSMEG_1553	ethanolamine ammonia-lyase, large subunit	0.780652	0.860834	-0.216192
MSMEG_1554	ethanolamine ammonia-lyase, light chain	0.847636	0.907064	-0.140724
MSMEG_1555	conserved hypothetical protein, authentic frameshift	0.829567	1.44857	0.53463
MSMEG_1556	ribosomal protein L13	0.00910443	1.3109	0.390557
MSMEG_1557	ribosomal protein S9	0.478656	1.06111	0.085569
MSMEG_1558	conserved hypothetical protein	0.427176	0.682797	-0.550472
MSMEG_1559	phosphoglucosamine mutase	0.821704	0.951454	-0.0717944
MSMEG_1560	conserved hypothetical protein	0.667992	1.28295	0.359466
MSMEG_1561	LysR-family trancsriptional regulator	0.549919	1.49073	0.576018
MSMEG_1562	conserved hypothetical alanine and proline rich protein	0.731885	0.992907	-0.0102696
MSMEG_1563	short-chain dehydrogenase/reductase SDR	0.787082	1.14158	0.191032
MSMEG_1564	lignostilbene-alpha,beta-dioxygenase	0.0407595	3.40985	1.76971
MSMEG_1565	transcriptional regulator, TetR family protein	0.336893	1.22469	0.29242
MSMEG_1566	oxidoreductase	0.172256	0.605856	-0.722954
MSMEG_1567	conserved hypothetical protein	0.645486	0.888788	-0.170089
MSMEG_1568	glucosamine--fructose-6-phosphate aminotransferase, isomerizing	0.364525	0.555136	-0.849088
MSMEG_1569	hypothetical protein	0.221196	2.13608	1.09497
MSMEG_1570	carboxylesterase	0.0100951	0.656125	-0.607957
MSMEG_1571	integral membrane protein	0.315016	1.80089	0.848709
MSMEG_1572	transcriptional regulator, GntR family	0.496505	3.83343	1.93864
MSMEG_1573	carbohydrate kinase family	0.152236	0.807595	-0.308295
MSMEG_1574	glutamate decarboxylase	0.293187	1.8923	0.920143
MSMEG_1575	alanine racemase	0.433738	0.782926	-0.353053
MSMEG_1576	alpha/beta hydrolase fold	0.552083	1.48099	0.566561
MSMEG_1577	conserved hypothetical protein	0.557854	1.10876	0.148953
MSMEG_1578	peptidase M22, glycoprotease	0.487839	0.769349	-0.378289
MSMEG_1579	ribosomal-protein-alanine acetyltransferase	0.558547	2.4182	1.27393
MSMEG_1580	O-sialoglycoprotein endopeptidase	0.393935	1.56631	0.647373
MSMEG_1581	conserved hypothetical protein	0.871665	0.96668	-0.0488892
MSMEG_1582	chaperonin GroS	0.730812	0.939704	-0.0897217
MSMEG_1583	chaperonin GroL	0.47615	0.477099	-1.06764
MSMEG_1584	hypothetical protein	0.142033	2.15261	1.10609
MSMEG_1585	cupin domain protein	0.361834	1.3081	0.387475
MSMEG_1586	beta-lactamase	0.873174	0.962034	-0.0558408
MSMEG_1587	alpha/beta hydrolase fold	0.026345	2.9734	1.57211
MSMEG_1588	conserved hypothetical protein	0.985273	1.03843	0.0543995
MSMEG_1589	hypothetical protein	0.0720401	2.65023	1.40612
MSMEG_1590	hypothetical protein	0.0326491	3.79918	1.92569
MSMEG_1591	TnpC protein	0.281436	2.34538	1.22982
MSMEG_1592	hypothetical protein	0.434545	1.24892	0.320676
MSMEG_1593	hypothetical protein	0.193564	2.29971	1.20145
MSMEG_1594	enoyl-CoA hydratase	0.255339	0.743819	-0.426977
MSMEG_1595	putative oxidoreductase	0.0670221	2.68627	1.42561
MSMEG_1596	transcriptional regulator	0.796767	1.13361	0.18093
MSMEG_1597	Transcription factor WhiB	0.00720356	1.51904	0.60316
MSMEG_1598	conserved hypothetical protein	0.11477	2.1825	1.12598
MSMEG_1599	RNA polymerase sigma-70 factor	0.287262	1.63162	0.706301
MSMEG_1600	conserved hypothetical protein	0.900245	1.19762	0.260176
MSMEG_1601	conserved hypothetical protein	0.740083	1.15053	0.202304
MSMEG_1602	inosine-5-monophosphate dehydrogenase	0.60636	1.21369	0.279405
MSMEG_1603	IMP dehydrogenase family protein	0.846935	0.938312	-0.0918601
MSMEG_1604	FAD dependent oxidoreductase	0.0563301	1.26631	0.340633
MSMEG_1605	phosphate transport system regulatory protein PhoU	0.255219	0.10803	-3.21049
MSMEG_1606	benzoylformate decarboxylase	0.379831	0.620311	-0.688936
MSMEG_1607	putative tautomerase	0.503375	1.98253	0.987341
MSMEG_1608	glycosyl transferase	0.0605155	0.606656	-0.72105
MSMEG_1609	beta-phosphoglucomutase hydrolase	0.335699	0.610174	-0.712707
MSMEG_1610	GMP synthase [glutamine-hydrolyzing]	0.864059	1.15129	0.203254
MSMEG_1611	transcriptional regulator, TetR family, putative	0.679693	1.19709	0.259532
MSMEG_1612	extracellular solute-binding protein, family 3	0.388435	1.60534	0.682877
MSMEG_1613	ABC polar amino acid transporter, inner membrane subunit	0.417961	1.02666	0.0379568
MSMEG_1614	glutamine transport ATP-binding protein GlnQ	0.104012	2.03916	1.02798
MSMEG_1615	gamma-glutamyltranspeptidase	0.940089	0.980587	-0.0282821
MSMEG_1616	hypothetical protein	0.227544	0.401011	-1.31829
MSMEG_1617	kumamolisin	0.158095	0.530551	-0.914437
MSMEG_1618	hypothetical protein	0.217511	1.36843	0.452523
MSMEG_1619	hypothetical protein	0.179072	2.40907	1.26848
MSMEG_1620	conserved hypothetical protein	0.278058	1.79137	0.841067
MSMEG_1621	pyrimidine-specific ribonucleoside hydrolase RihA	0.542361	0.808192	-0.30723
MSMEG_1622	putative DNA repair polymerase	0.575302	1.8987	0.925012
MSMEG_1623	short chain dehydrogenase	0.542078	1.26078	0.334311
MSMEG_1624	universal stress protein family	0.615726	0.891792	-0.165221
MSMEG_1625	amino acid transporter, putative	0.300203	0.784332	-0.350464
MSMEG_1626	putative DNA-binding protein	0.232544	2.17996	1.1243
MSMEG_1627	hypothetical protein	0.597307	1.24681	0.318247
MSMEG_1628	oxidoreductase, short chain dehydrogenase/reductase family	0.187374	2.97715	1.57393
MSMEG_1629	hypothetical protein	0.611204	1.44606	0.532123
MSMEG_1630	2,5-dichloro-2,5-cyclohexadiene-1,4-diol dehydrogenase	0.427804	2.54191	1.34591
MSMEG_1631	DNA-binding protein	0.802111	1.06069	0.0850077
MSMEG_1632	hypothetical protein	0.676297	1.26877	0.343436
MSMEG_1633	DNA polymerase III, alpha subunit, putative	0.829954	1.08752	0.121036
MSMEG_1634	probable forkhead-associated protein	0.837689	1.31908	0.399528
MSMEG_1635	nitroreductase family protein	0.178568	0.453339	-1.14134
MSMEG_1636	RNA methyltransferase, TrmH family, group 2	0.120586	0.50594	-0.982962
MSMEG_1637	periplasmic sensor signal transduction histidine kinase	0.043837	0.657287	-0.605405
MSMEG_1638	Roadblock/LC7 domain protein	0.955766	1.00516	0.00742477
MSMEG_1639	conserved hypothetical protein	0.429796	1.30778	0.387116
MSMEG_1640	ATP/GTP-binding protein	0.836623	0.95601	-0.0649025
MSMEG_1641	conserved hypothetical protein	0.474059	1.28867	0.365877
MSMEG_1642	ABC transporter, ATP-binding protein	0.563653	1.26023	0.333683
MSMEG_1643	hypothetical protein	0.328019	2.16417	1.11381
MSMEG_1644	hypothetical protein	0.715197	1.18542	0.245404
MSMEG_1645	NADH:flavin oxidoreductase/nadh oxidase	0.166926	1.98818	0.991446
MSMEG_1646	ribosomal RNA adenine dimethylase family protein	0.788417	1.08964	0.123855
MSMEG_1647	tetrahydrofolate dehydrogenase/cyclohydrolase FolD	0.972369	1.00536	0.00771844
MSMEG_1648	putative transcriptional regulator	0.738942	1.16059	0.214857
MSMEG_1649	FAD dependent oxidoreductase	0.451445	1.36621	0.450182
MSMEG_1650	methyltransferase type 11	0.221569	1.30869	0.388123
MSMEG_1651	homoserine O-acetyltransferase	0.175884	0.585769	-0.771596
MSMEG_1652	O-acetylhomoserine sulfhydrylase	0.691801	1.09178	0.126682
MSMEG_1653	hypothetical protein	0.0267281	2.66042	1.41165
MSMEG_1654	isocitrate dehydrogenase, NADP-dependent	0.92984	1.05273	0.0741391
MSMEG_1655	hydrolase, alpha/beta fold family, putative	0.580464	1.39317	0.478369
MSMEG_1656	exodeoxyribonuclease III	0.692936	0.956605	-0.0640042
MSMEG_1657	tryptophanyl-tRNA synthetase	0.952299	0.998669	-0.00192142
MSMEG_1658	ribonuclease, putative	0.00128845	0.104002	-3.26532
MSMEG_1659	multidrug resistance protein, SMR family	0.401707	1.37907	0.463696
MSMEG_1660	oxidoreductase, 2-nitropropane dioxygenase family	0.641135	1.5846	0.664118
MSMEG_1661	D-alanyl-D-alanine carboxypeptidase	0.813583	0.907888	-0.139414
MSMEG_1662	taurine-pyruvate aminotransferase	0.355306	0.744508	-0.425641
MSMEG_1663	transcriptional regulator, AsnC family	0.239372	1.89167	0.919661
MSMEG_1664	hypothetical protein	0.19376	6.48816	2.69781
MSMEG_1665	aldehyde dehydrogenase (NAD) family protein	0.254564	3.01363	1.5915
MSMEG_1666	RNA polymerase sigma-70 factor	0.816506	0.93785	-0.0925708
MSMEG_1667	IS110 family transposase, truncation	0.474407	1.89173	0.919706
MSMEG_1668	pyridoxamine 5-phosphate oxidase family protein	0.259239	1.49881	0.583814
MSMEG_1669	succinate dehydrogenase, iron-sulfur protein	0.0678292	0.84651	-0.240401
MSMEG_1670	succinate dehydrogenase, flavoprotein subunit	0.972967	0.989705	-0.0149301
MSMEG_1671	succinate dehydrogenase hydrophobic membrane anchor protein SdhD	0.598783	1.22805	0.296369
MSMEG_1672	succinate dehydrogenase, cytochrome b556 subunit	0.718134	1.16022	0.214401
MSMEG_1673	cytidine deaminase	0.0940294	0.682357	-0.551402
MSMEG_1674	hypothetical protein	0.602229	1.81375	0.858978
MSMEG_1675	pyrimidine-nucleoside phosphorylase	0.52469	0.711521	-0.491021
MSMEG_1676	adenosine deaminase	0.33268	0.881582	-0.181833
MSMEG_1677	aspartate ammonia-lyase	0.459287	2.61095	1.38457
MSMEG_1678	transcriptional regulator, LysR family	0.352395	1.52683	0.61054
MSMEG_1679	AmiB	0.401173	2.58179	1.36837
MSMEG_1680	conserved hypothetical protein	0.380431	2.80535	1.48818
MSMEG_1681	endoribonuclease L-PSP superfamily	0.400494	2.53037	1.33935
MSMEG_1682	flavin-containing monooxygenase FMO	0.440727	2.65479	1.4086
MSMEG_1683	cytosine/purine/uracil/thiamine/allantoin permease family protein	0.508336	1.62052	0.696453
MSMEG_1684	conserved hypothetical protein	0.706685	0.543994	-0.878337
MSMEG_1685	hypothetical protein	0.284383	1.92513	0.944953
MSMEG_1686	NPL/P60-family secreted protein	0.738138	0.879244	-0.185665
MSMEG_1687	hypothetical protein	0.387383	1.97584	0.982467
MSMEG_1688	cupin domain protein	0.0309127	0.564403	-0.825202
MSMEG_1689	3-oxoacyl-[acyl-carrier-protein] reductase	0.0136272	0.48203	-1.0528
MSMEG_1690	putative ECF sigma factor RpoE1	0.445409	1.47546	0.561162
MSMEG_1691	transcriptional regulatory protein	0.0231861	0.547909	-0.867992
MSMEG_1692	ECF-family RNA polymerase sigma factor	0.983212	1.20157	0.264926
MSMEG_1693	succinate dehydrogenase [ubiquinone] flavoprotein subunit	0.514269	1.496	0.581109
MSMEG_1694	uracil phosphoribosyltransferase	0.130674	0.368005	-1.4422
MSMEG_1695	phosphoglucomutase/phosphomannomutase	0.133373	0.504006	-0.988487
MSMEG_1696	regulatory protein, MarR	0.260588	2.18564	1.12806
MSMEG_1697	hypothetical protein	0.247058	2.01779	1.01277
MSMEG_1698	putative ammonia monooxygenase superfamily	0.331627	1.51364	0.598019
MSMEG_1699	pentachlorophenol 4-monooxygenase	0.074359	2.55597	1.35387
MSMEG_1700	TetR-family transcriptional regulator	0.0484038	3.15198	1.65626
MSMEG_1701	purine nucleotide phosphorylase	0.933819	0.966904	-0.0485557
MSMEG_1702	amidohydrolase	0.0340078	0.440304	-1.18343
MSMEG_1703	amidohydrolase	0.54366	0.837016	-0.256673
MSMEG_1704	ABC transporter	0.280182	2.00823	1.00592
MSMEG_1705	D-xylose transport ATP-binding protein XylG	0.228821	1.73926	0.798472
MSMEG_1706	xylose transport system permease protein XylH	0.747808	0.921948	-0.117243
MSMEG_1707	phosphatase YfbT	0.429129	1.27649	0.352177
MSMEG_1708	ribose operon repressor, putative	0.0196881	2.37373	1.24716
MSMEG_1709	inner membrane ABC transporter permease protein YjfF	0.0163032	2.64761	1.40469
MSMEG_1710	ribose transport system permease protein RbsC	0.0597258	2.45813	1.29756
MSMEG_1711	ATP binding protein of ABC transporter	0.211322	1.57415	0.654575
MSMEG_1712	ABC transporter periplasmic-binding protein YtfQ	0.660915	1.73876	0.798056
MSMEG_1713	L-ribulokinase	0.334513	0.731453	-0.451162
MSMEG_1714	L-ribulose-5-phosphate 4-epimerase UlaF	0.265959	1.94717	0.96138
MSMEG_1715	L-arabinose isomerase	0.0659619	2.70783	1.43714
MSMEG_1716	IS3 family element, transposase orfA	0.281943	2.10926	1.07674
MSMEG_1717	ISMsm8, transposase	0.40373	1.54943	0.631739
MSMEG_1718	IS3 family element, transposase orfB, interruption-N	0.219747	1.74569	0.803796
MSMEG_1719	IS3 family element, transposase orfB, interruption-C	0.336483	0.726566	-0.460834
MSMEG_1720	IS1137, transposase orfA	0.398241	1.41771	0.503562
MSMEG_1721	IS1137, transposase orfB	0.180105	1.926	0.945605
MSMEG_1722	hypothetical protein	0.0539763	2.1822	1.12579
MSMEG_1723	hypothetical protein	0.189528	1.83586	0.876452
MSMEG_1724	conserved hypothetical protein	0.264701	1.84172	0.88105
MSMEG_1726	transposase	0.497017	1.39381	0.479035
MSMEG_1727	ISMsm5, transposase, interruption-C	0.551983	1.22704	0.295181
MSMEG_1729	ISMsm5, transposase, interruption-N	0.488579	1.69018	0.757179
MSMEG_1730	ISMsm1, transposase orfB	0.0531305	2.41385	1.27134
MSMEG_1731	IS6120, transposase	0.194752	1.88153	0.911909
MSMEG_1732	Transposase IS116/IS110/IS902 family	0.147655	2.30936	1.2075
MSMEG_1733	conserved hypothetical protein	0.121884	1.9811	0.986304
MSMEG_1734	conserved hypothetical protein	0.910997	1.06048	0.0847236
MSMEG_1735	dihydrolipoamide dehydrogenase	0.0500173	1.89267	0.92042
MSMEG_1736	glycerol-3-phosphate dehydrogenase 2	0.238705	0.488624	-1.0332
MSMEG_1737	RNA pseudouridine synthase family protein	0.089821	0.643345	-0.636335
MSMEG_1738	probable conserved transmembrane protein	0.00134387	1.76154	0.816837
MSMEG_1739	enoyl-CoA hydratase/isomerase family protein	0.435098	1.58855	0.66771
MSMEG_1740	dehydrogenase/reductase SDR family member 4	0.737704	0.755466	-0.404561
MSMEG_1741	TetR-family transcriptional regulator	0.31674	1.89569	0.922724
MSMEG_1742	oxidoreductase	0.807569	1.27683	0.352568
MSMEG_1743	Fatty acid desaturase	0.0632595	0.380262	-1.39494
MSMEG_1744	hypothetical protein	0.404888	0.813396	-0.29797
MSMEG_1745	transcriptional regulator	0.19138	2.273	1.1846
MSMEG_1746	6-hydroxy-D-nicotine oxidase	0.0299554	3.1901	1.6736
MSMEG_1747	RNA polymerase sigma-70 factor	0.00664713	0.295795	-1.75733
MSMEG_1748	conserved hypothetical protein	0.528671	1.40999	0.495681
MSMEG_1749	putative monooxygenase	0.077024	2.44508	1.28988
MSMEG_1750	hypothetical protein	0.36318	1.66545	0.735909
MSMEG_1751	norsolorinic acid reductase	0.275909	1.77692	0.829377
MSMEG_1752	hypothetical protein	0.0773652	2.38259	1.25253
MSMEG_1753	MTA/SAH nucleosidase	0.0472008	1.70437	0.769236
MSMEG_1754	conserved hypothetical protein	0.67005	1.19823	0.260902
MSMEG_1755	anti-sigm factor, ChrR	0.0670076	0.479504	-1.06039
MSMEG_1756	endonuclease VIII and dna n-glycosylase with an ap lyase activity	0.919275	1.03033	0.0431002
MSMEG_1757	DEAD/DEAH box helicase	0.108434	0.531356	-0.912249
MSMEG_1758	hypothetical protein	0.0205755	0.129147	-2.95292
MSMEG_1759	hypothetical protein	0.0491957	0.451776	-1.14632
MSMEG_1760	short-chain dehydrogenase/reductase SDR	0.305005	1.71558	0.778697
MSMEG_1761	integral membrane protein	0.0935325	0.269959	-1.88919
MSMEG_1762	piperideine-6-carboxylic acid dehydrogenase	0.504888	0.762775	-0.39067
MSMEG_1763	leucine-responsive regulatory protein	0.388737	0.818452	-0.289031
MSMEG_1764	L-lysine-epsilon aminotransferase	0.924111	1.04958	0.0698105
MSMEG_1765	restriction endonuclease family	0.0361106	0.455038	-1.13594
MSMEG_1766	conserved hypothetical protein	0.00019741	0.0131674	-6.24689
MSMEG_1767	conserved hypothetical protein	2.9092e-06	0.0112703	-6.47133
MSMEG_1768	conserved hypothetical protein	0.00025633	0.0150146	-6.05749
MSMEG_1769	UsfY protein	0.00148391	0.0563431	-4.14962
MSMEG_1770	conserved hypothetical protein	0.00932641	0.0981178	-3.34934
MSMEG_1771	methylase, putative	0.0184155	0.0192917	-5.69588
MSMEG_1772	conserved hypothetical protein	0.00013605	0.0115257	-6.439
MSMEG_1773	conserved hypothetical protein	0.144597	0.0584508	-4.09663
MSMEG_1774	conserved hypothetical protein	0.00140605	0.056906	-4.13528
MSMEG_1775	cytochrome P450 monooxygenase	0.00357996	0.123742	-3.0146
MSMEG_1776	ribonuclease Z	0.102087	0.614511	-0.702489
MSMEG_1777	UsfY protein	4.13438e-06	0.0115839	-6.43173
MSMEG_1778	conserved hypothetical protein	0.000365354	0.030618	-5.02947
MSMEG_1779	hypothetical protein	0.00332172	0.0527407	-4.24494
MSMEG_1780	hypothetical protein	0.000929368	0.0360248	-4.79487
MSMEG_1781	hypothetical protein	0.00108045	0.0189912	-5.71852
MSMEG_1782	oxidoreductase, short chain dehydrogenase/reductase family	0.00026886	0.0140461	-6.15369
MSMEG_1783	hypothetical protein	0.00821869	0.091706	-3.44684
MSMEG_1784	type I topoisomerase	0.00270838	0.090704	-3.46269
MSMEG_1785	hypothetical protein	0.365172	4.69548	2.23127
MSMEG_1786	stas domain, putative	0.0100419	1.78877	0.838968
MSMEG_1787	RsbW protein	0.00019277	0.0166468	-5.90861
MSMEG_1788	conserved hypothetical protein	0.00130627	0.096142	-3.37869
MSMEG_1789	conserved hypothetical protein	3.93446e-05	0.0117202	-6.41486
MSMEG_1790	conserved hypothetical protein	9.04694e-05	0.0125434	-6.31692
MSMEG_1791	UsfY protein	0.53496	1.41451	0.500298
MSMEG_1792	conserved hypothetical protein	0.0343369	0.0459914	-4.44249
MSMEG_1793	membrane protein	0.804675	1.08599	0.119006
MSMEG_1794	dehydrogenase	0.000493707	0.0189208	-5.72388
MSMEG_1795	2-deoxy-scyllo-inosamine dehydrogenase	0.968105	1.03492	0.0495238
MSMEG_1796	membrane protein	0.119045	0.46205	-1.11388
MSMEG_1797	salicylate esterase	0.0864206	2.23083	1.15758
MSMEG_1798	major facilitator superfamily	0.874688	0.960632	-0.0579443
MSMEG_1799	transcriptional regulator	0.117812	2.30767	1.20644
MSMEG_1800	hypothetical protein	0.232152	2.08289	1.05859
MSMEG_1801	hypothetical protein	0.00357617	0.0529816	-4.23836
MSMEG_1802	ChaB protein	0.00240139	0.0384029	-4.70264
MSMEG_1803	RsbW protein	0.0385276	0.0843878	-3.56682
MSMEG_1804	RNA polymerase sigma-F factor	0.000392537	0.0180014	-5.79574
MSMEG_1805	conserved hypothetical protein	0.951962	0.939822	-0.0895406
MSMEG_1806	conserved hypothetical protein	0.0645185	0.388852	-1.36271
MSMEG_1807	acetyl-/propionyl-coenzyme A carboxylase alpha chain	0.0290745	0.192039	-2.38053
MSMEG_1808	Fe-S metabolism associated SufE	0.98927	1.00413	0.00594711
MSMEG_1809	putative thiosulfate sulfurtransferase	0.487765	0.65879	-0.60211
MSMEG_1810	hypothetical protein	0.237493	0.868273	-0.203779
MSMEG_1811	septum formation protein Maf	0.376424	0.877441	-0.188626
MSMEG_1812	conserved hypothetical protein	0.383795	0.75675	-0.402112
MSMEG_1813	propionyl-CoA carboxylase beta chain	0.00432881	0.55924	-0.83846
MSMEG_1814	hypothetical protein	0.0270399	3.79522	1.92418
MSMEG_1815	hypothetical protein	0.305499	4.28424	2.09904
MSMEG_1816	hypothetical protein	0.0181293	4.50635	2.17196
MSMEG_1817	probable conserved transmembrane protein	0.0304787	0.413085	-1.27549
MSMEG_1818	Bacterial membrane flanked domain protein	0.509019	1.30413	0.383084
MSMEG_1819	phosphoribosylaminoimidazole carboxylase, ATPase subunit	0.0800202	0.459338	-1.12237
MSMEG_1820	phosphoribosylaminoimidazole carboxylase, catalytic subunit	0.714486	1.1417	0.191186
MSMEG_1821	acyl-CoA dehydrogenase	0.0435938	1.41347	0.499241
MSMEG_1822	biotin-[acetyl-CoA-carboxylase] ligase	0.301646	2.61696	1.38789
MSMEG_1823	conserved hypothetical protein	0.0218054	0.764328	-0.387736
MSMEG_1824	transcriptional regulator, LytR family	0.450725	0.919519	-0.121048
MSMEG_1825	dTDP-4-dehydrorhamnose reductase	0.722777	1.96894	0.977418
MSMEG_1826	dTDP-RhA:a-D-GlcNAc-diphosphoryl polyprenol, a-3-L-rhamnosyl transferase	0.255322	1.95515	0.967277
MSMEG_1827	hydrolase, nudix family, putative	0.384492	1.32218	0.402918
MSMEG_1828	Nucleotidyl transferase	0.636769	0.799409	-0.322995
MSMEG_1829	F420-0:gamma-glutamyl ligase	0.898526	1.06373	0.0891299
MSMEG_1830	lppg:fo 2-phospho-l-lactate transferase	0.667367	1.13851	0.187141
MSMEG_1831	Transcription factor WhiB	0.43976	1.53775	0.620818
MSMEG_1832	conserved hypothetical protein	0.408823	1.14255	0.192251
MSMEG_1833	conserved hypothetical protein	0.982054	1.04586	0.064685
MSMEG_1834	phosphomannomutase/phosphoglucomutase	0.135156	0.751202	-0.412727
MSMEG_1835	TobH protein	0.938792	0.987579	-0.0180323
MSMEG_1836	mannose-6-phosphate isomerase, class I	0.189327	0.791822	-0.336753
MSMEG_1837	secreted protein	0.147758	0.822873	-0.281259
MSMEG_1838	cationic amino acid transporter	0.635505	0.867547	-0.204986
MSMEG_1839	alkane 1-monooxygenase	0.175108	1.46238	0.548314
MSMEG_1840	rubredoxin	0.267553	1.94162	0.957258
MSMEG_1841	rubredoxin	0.901212	1.05285	0.0742935
MSMEG_1842	transcriptional regulator, TetR family protein	0.703744	1.2214	0.288533
MSMEG_1843	adenosylhomocysteinase	0.930701	1.02592	0.0369219
MSMEG_1844	conserved hypothetical protein	0.340714	1.75302	0.809845
MSMEG_1845	YghA protein	0.0139047	0.312708	-1.67711
MSMEG_1846	polysulphide reductase, NrfD	0.319441	0.54941	-0.864046
MSMEG_1847	4Fe-4S ferredoxin, iron-sulfur binding protein	0.0316323	0.465712	-1.10249
MSMEG_1848	formate dehydrogenase-O, major subunit	0.844661	0.94275	-0.0850532
MSMEG_1849	selenocysteine-specific translation elongation factor	0.845612	0.920759	-0.119105
MSMEG_1850	L-seryl-tRNA selenium transferase	0.975491	1.03533	0.0500901
MSMEG_1852	selenide, water dikinase	0.236617	2.0627	1.04454
MSMEG_1853	Na+/H+ antiporter NhaA	0.0125406	0.22473	-2.15374
MSMEG_1854	valosin containing protein-1	0.859502	0.874646	-0.193229
MSMEG_1855	tetratricopeptide repeat protein, putative	0.993935	1.11757	0.160361
MSMEG_1856	hypothetical protein	0.239005	1.60133	0.679266
MSMEG_1857	transposase IstA protein, putative	0.0130033	1.86841	0.901808
MSMEG_1858	putative transposition helper protein	0.00659637	4.47701	2.16254
MSMEG_1859	hypothetical protein	0.282805	0.711094	-0.491887
MSMEG_1860	hypothetical protein	0.273173	1.92254	0.943014
MSMEG_1861	hypothetical protein	0.305514	0.694892	-0.52514
MSMEG_1862	transposase	0.529286	1.36526	0.449171
MSMEG_1863	putative transposase	0.362026	1.76167	0.816946
MSMEG_1864	transposase	0.777904	1.3011	0.379726
MSMEG_1866	transposase B	0.0520149	2.64574	1.40367
MSMEG_1867	transposase	0.703299	1.25177	0.323964
MSMEG_1868	hypothetical protein	0.129931	1.87598	0.907647
MSMEG_1869	hypothetical protein	0.00908565	6.66619	2.73686
MSMEG_1870	conserved hypothetical protein	0.475485	1.31407	0.394047
MSMEG_1871	conserved hypothetical protein	0.158408	0.490524	-1.0276
MSMEG_1872	conserved hypothetical protein	0.580329	1.2851	0.361881
MSMEG_1873	thymidylate kinase	0.537031	0.84192	-0.248245
MSMEG_1874	DNA-binding response regulator MtrA	0.19214	0.721296	-0.471337
MSMEG_1875	sensor histidine kinase MtrB	0.958866	1.01489	0.0213237
MSMEG_1876	LpqB protein	0.803305	1.0536	0.075321
MSMEG_1877	conserved hypothetical protein	0.403476	1.67403	0.743322
MSMEG_1878	S30AE family protein	0.534717	1.47939	0.565001
MSMEG_1879	hypothetical protein	0.212481	2.1817	1.12545
MSMEG_1880	hypothetical alanine arginine proline rich protein	0.918755	1.03669	0.0519887
MSMEG_1881	preprotein translocase, SecA subunit	0.900679	1.07204	0.100359
MSMEG_1882	acyltransferase, ws/dgat/mgat subfamily	0.686796	1.37442	0.458826
MSMEG_1883	glycine betaine transporter OpuD	0.273857	0.662507	-0.593992
MSMEG_1884	conserved hypothetical protein	0.678676	0.793622	-0.333476
MSMEG_1885	2Fe-2S iron-sulfur cluster binding domain protein	0.121975	3.21798	1.68615
MSMEG_1886	Fatty acid desaturase	0.184099	0.352831	-1.50295
MSMEG_1887	hypothetical protein	0.717287	1.45112	0.537166
MSMEG_1888	methyltransferase	0.101519	0.4968	-1.00926
MSMEG_1889	putative ribosome small subunit-dependent GTPase RsgA	0.666899	0.870961	-0.199319
MSMEG_1890	3-phosphoshikimate 1-carboxyvinyltransferase	0.404106	0.697483	-0.519771
MSMEG_1891	conserved hypothetical protein	0.455747	1.26063	0.334146
MSMEG_1892	transferase	0.36224	4.53312	2.1805
MSMEG_1893	UbiE/COQ5 methyltransferase	0.169091	1.73941	0.798595
MSMEG_1894	short chain dehydrogenase	0.767985	1.11279	0.154181
MSMEG_1895	HTH-type transcriptional regulator AlsR	0.276411	1.91189	0.934999
MSMEG_1896	beta-ketothiolase	0.0815942	0.479715	-1.05975
MSMEG_1897	3-oxoadipate enol-lactonase	0.65723	0.981284	-0.0272576
MSMEG_1898	succinyl-CoA:3-ketoacid-coenzyme A transferase 1, precursor	0.322207	1.50818	0.592806
MSMEG_1899	succinyl-CoA:3-ketoacid-coenzyme A transferase subunit B	0.976769	0.989212	-0.0156478
MSMEG_1900	D-alanyl-D-alanine carboxypeptidase family	0.158347	0.449422	-1.15386
MSMEG_1901	DNA-binding HTH domain containing protein, putative	0.308717	0.660866	-0.597571
MSMEG_1902	transcriptional regulator	0.677259	1.21444	0.280286
MSMEG_1903	caib/baif family	0.380281	0.714574	-0.484845
MSMEG_1904	acyl-CoA dehydrogenase	0.312471	1.78243	0.833844
MSMEG_1905	acyl-CoA dehydrogenase protein	0.0451672	3.03114	1.59986
MSMEG_1906	toluate 1,2-dioxygenase electron transfer component	0.26234	0.6591	-0.60143
MSMEG_1907	toluate 1,2-dioxygenase beta subunit	0.79167	0.979146	-0.0304041
MSMEG_1908	benzoate 1,2-dioxygenase alpha subunit	0.831745	0.922678	-0.116101
MSMEG_1909	putative HTH-type transcriptional regulator YnfL	0.0809506	0.664867	-0.588862
MSMEG_1910	muconate cycloisomerase	0.162857	0.481091	-1.05562
MSMEG_1911	catechol 1,2-dioxygenase	0.157633	0.538695	-0.892459
MSMEG_1912	muconolactone delta-isomerase 1	0.162849	0.512616	-0.96405
MSMEG_1913	YbaK/ebsC protein	0.623588	1.35755	0.441001
MSMEG_1914	RNA polymerase sigma-70 factor, family	0.422452	1.14955	0.201064
MSMEG_1915	anti-sigma factor, family	0.572437	1.27208	0.347192
MSMEG_1916	hypothetical protein	0.593015	1.33777	0.419828
MSMEG_1917	conserved domain protein	0.308485	1.53427	0.61755
MSMEG_1918	sensor histidine kinase	0.275874	1.68462	0.75242
MSMEG_1919	Transcription factor WhiB	0.476139	0.505424	-0.984433
MSMEG_1920	diacylglycerol kinase, catalytic region	0.753482	0.91504	-0.128094
MSMEG_1921	SEC-C motif domain protein	0.278683	1.59987	0.677959
MSMEG_1922	3-dehydroquinate dehydratase, type II	0.461567	0.912485	-0.132127
MSMEG_1923	membrane protein	0.473581	0.8467	-0.240078
MSMEG_1924	N-acetyltransferase Ats1	0.802215	0.948922	-0.0756386
MSMEG_1925	isochorismate synthase DhbC	0.928892	1.02827	0.0402143
MSMEG_1926	phosphoglycerate mutase family protein	0.851499	1.09836	0.135352
MSMEG_1927	cobyrinic Acid a,c-diamide synthase	0.491101	1.42628	0.512261
MSMEG_1928	regulatory protein	0.366971	0.67079	-0.576068
MSMEG_1929	conserved hypothetical protein	0.205284	0.642838	-0.637473
MSMEG_1930	DEAD/DEAH box helicase	0.728157	1.09676	0.13325
MSMEG_1931	conserved hypothetical protein	0.101169	2.44331	1.28884
MSMEG_1932	MmpS3 protein	0.764074	1.04651	0.0655826
MSMEG_1933	hypothetical protein	0.626769	1.43328	0.519323
MSMEG_1934	ATP-binding protein	0.703846	1.25509	0.327786
MSMEG_1935	TetR-family transcriptional regulator	0.686047	1.25012	0.322061
MSMEG_1936	conserved hypothetical protein	0.0488078	0.516008	-0.954535
MSMEG_1937	molybdopterin biosynthesis protein MoeB	0.732284	0.853063	-0.229276
MSMEG_1938	conserved hypothetical protein	0.367501	1.99772	0.998352
MSMEG_1939	6-O-methylguanine DNA methyltransferase, DNA binding domain subfamily	0.753977	1.17229	0.229334
MSMEG_1940	hydrolase, alpha/beta fold family	0.819469	0.932666	-0.100568
MSMEG_1941	helicase, UvrD/Rep family	0.566728	1.29411	0.371964
MSMEG_1942	integral membrane protein	0.848299	1.0405	0.0572702
MSMEG_1943	ATP-dependent DNA helicase	0.281223	1.8965	0.923337
MSMEG_1944	membrane protein	0.519362	0.830183	-0.268498
MSMEG_1945	ion channel membrane protein	0.64347	0.87345	-0.195202
MSMEG_1946	NADH pyrophosphatase	0.390836	0.695276	-0.524342
MSMEG_1947	conserved hypothetical protein	0.138259	2.08412	1.05944
MSMEG_1948	hypothetical protein	0.598237	1.59778	0.676065
MSMEG_1949	hypothetical protein	0.551216	0.9552	-0.0661259
MSMEG_1950	conserved hypothetical protein	0.00133264	0.0391683	-4.67417
MSMEG_1951	conserved domain protein	0.00124404	0.0219814	-5.50757
MSMEG_1952	ATP-dependent DNA helicase	0.850147	1.0374	0.0529725
MSMEG_1953	transcription factor WhiB	0.387347	1.74495	0.803184
MSMEG_1954	ABC1 family protein	0.214258	0.649096	-0.623497
MSMEG_1955	conserved hypothetical protein	0.627001	0.783765	-0.351507
MSMEG_1956	hypothetical protein	0.517387	0.886357	-0.17404
MSMEG_1957	conserved hypothetical protein	0.558317	1.93807	0.954618
MSMEG_1958	PDZ domain family protein	0.0644553	2.70482	1.43553
MSMEG_1959	putative membrane protein	0.767216	1.3	0.378514
MSMEG_1960	hypothetical protein	0.11627	2.17121	1.1185
MSMEG_1961	conserved hypothetical protein	0.0357375	3.12418	1.64348
MSMEG_1962	hypothetical protein	0.349023	1.73728	0.796831
MSMEG_1963	putative transcriptional regulatory protein	0.857291	0.993399	-0.00955497
MSMEG_1964	mitomycin radical oxidase	0.13939	2.67413	1.41907
MSMEG_1966	hypothetical protein	0.825441	1.08697	0.120314
MSMEG_1967	TetR-family transcriptional regulator	0.285363	2.13999	1.09761
MSMEG_1968	putative oxidoreductase	0.492964	1.0374	0.0529658
MSMEG_1969	MerR-family transcriptional regulator	0.249979	2.00548	1.00395
MSMEG_1970	sigma factor	0.0974063	1.40147	0.48694
MSMEG_1971	propane monooxygenase hydroxylase large subunit	0.140249	0.68823	-0.539038
MSMEG_1972	methane monooxygenase component C	0.326271	0.629483	-0.667761
MSMEG_1973	propane monooxygenase hydroxylase small subunit	0.235352	0.582273	-0.780233
MSMEG_1974	propane monooxygenase coupling protein	0.336587	0.616448	-0.697948
MSMEG_1975	amidohydrolase 2	0.318849	0.763848	-0.388643
MSMEG_1976	domain of unknown function protein	0.217236	0.577587	-0.79189
MSMEG_1977	alcohol dehydrogenase	0.43934	0.74303	-0.428507
MSMEG_1978	chaperonin GroL	0.14616	0.467416	-1.09722
MSMEG_1979	antibiotic biosynthesis monooxygenase	0.227986	0.596004	-0.746606
MSMEG_1980	monooxygenase	0.608031	1.32246	0.403226
MSMEG_1981	conserved hypothetical protein	0.700945	1.19171	0.253028
MSMEG_1982	acyl-CoA synthase	0.857663	0.960603	-0.0579875
MSMEG_1983	major facilitator family transporter	0.0206123	4.77491	2.25547
MSMEG_1984	haloacetate dehalogenase H-1	0.0624386	2.44467	1.28964
MSMEG_1985	transcriptional regulator, LysR family	0.33965	1.74241	0.801085
MSMEG_1986	tartrate dehydrogenase	0.398003	1.93328	0.951052
MSMEG_1987	conserved hypothetical protein	0.167954	1.67674	0.745656
MSMEG_1988	conserved hypothetical protein	0.247825	2.01469	1.01056
MSMEG_1989	phenoxybenzoate dioxygenase beta subunit	0.125948	3.12268	1.64278
MSMEG_1990	conserved hypothetical protein	0.944082	0.975576	-0.0356744
MSMEG_1991	isovaleryl-CoA dehydrogenase	0.263375	1.63324	0.707737
MSMEG_1992	L-carnitine dehydratase/bile acid-inducible protein F	0.070584	2.45248	1.29424
MSMEG_1993	MaoC like domain protein	0.100104	2.30525	1.20492
MSMEG_1994	HpcH/HpaI aldolase	0.50073	0.90686	-0.141049
MSMEG_1995	transcriptional regulator MdcY family	0.406711	1.70925	0.773362
MSMEG_1996	N5,N10- methylenetetrahydromethanopterin reductase-related protein	0.582137	0.934258	-0.0981078
MSMEG_1997	N-acyl-D-glutamate amidohydrolase	0.938993	1.0337	0.0478181
MSMEG_1998	hydrolase, alpha/beta fold family	0.168761	1.46596	0.551848
MSMEG_1999	hypothetical protein	0.507892	1.79796	0.846361
MSMEG_2000	conserved hypothetical protein	0.288779	1.48982	0.575139
MSMEG_2001	sugar transporter	0.0191708	3.08421	1.6249
MSMEG_2004	arabinose-proton symporter	0.0487417	3.0975	1.63111
MSMEG_2005	sugar phosphate isomerase/epimerase	0.338095	2.25839	1.1753
MSMEG_2006	2,3-dihydroxybiphenyl 1,2-dioxygenase	0.1066	1.59104	0.669967
MSMEG_2007	putative HpcE protein	0.103641	1.18912	0.249891
MSMEG_2008	hypothetical protein	0.10482	2.95338	1.56237
MSMEG_2009	regulatory protein GntR, HTH:GntR, C-	0.21203	0.594431	-0.750418
MSMEG_2010	stress responsive A/B Barrel Domain superfamily	0.0172318	2.50692	1.32592
MSMEG_2011	transcriptional regulator, LacI family	0.0102294	0.422433	-1.24321
MSMEG_2012	histidinol dehydrogenase	0.601562	1.53869	0.621703
MSMEG_2013	oxidoreductase, short chain dehydrogenase/reductase family	0.272367	1.92523	0.945031
MSMEG_2014	molybdenum import ATP-binding protein ModC	0.435047	1.56975	0.650532
MSMEG_2015	molybdate ABC transporter, permease protein	0.0171936	0.538187	-0.893821
MSMEG_2016	molybdate ABC transporter, periplasmic molybdate-binding protein	0.33899	6.11246	2.61175
MSMEG_2017	transcriptional regulator, MerR family	0.0661772	2.67306	1.41849
MSMEG_2018	cytochrome P450 107B1	0.304774	2.26371	1.17869
MSMEG_2019	short-chain dehydrogenase/reductase SDR	0.94008	0.995301	-0.00679474
MSMEG_2020	hyi family protein, authentic frameshift	0.0349691	1.83274	0.874001
MSMEG_2021	lipopolysaccharide biosynthesis acyltransferase, M	0.316013	5.2353	2.38827
MSMEG_2022	GntT protein, putative	0.00030471	3.13016	1.64624
MSMEG_2023	CAIB/BAIF family protein	0.228453	0.887851	-0.171611
MSMEG_2024	hydroxymethylglutaryl-CoA lyase	0.691206	0.950548	-0.0731693
MSMEG_2025	putative IclR family transcriptional regulator	0.693457	0.726035	-0.46189
MSMEG_2026	short chain dehydrogenase	0.427878	2.07725	1.05468
MSMEG_2027	conserved hypothetical protein TIGR00026	0.169488	2.49245	1.31757
MSMEG_2028	chloramphenicol resistance protein	0.491816	0.841	-0.249822
MSMEG_2029	3-ketoacyl-ACP/CoA redutase	0.273981	1.91986	0.941002
MSMEG_2030	transcriptional regulator, TetR family	0.877349	0.934578	-0.0976131
MSMEG_2031	hypothetical protein	0.224961	2.11718	1.08215
MSMEG_2032	conserved hypothetical protein	0.782209	1.25112	0.323226
MSMEG_2033	oxidoreductase, zinc-binding dehydrogenase family	0.714969	0.882954	-0.17959
MSMEG_2034	aryl-alcohol dehydrogenase	0.155559	1.96723	0.976163
MSMEG_2035	amine oxidase [flavin-containing] B	0.82845	1.00527	0.00758481
MSMEG_2036	hydrolase, alpha/beta fold family	0.999162	1.02338	0.0333451
MSMEG_2037	conserved hypothetical protein	0.867084	1.08416	0.116575
MSMEG_2038	monooxygenase, flavin-binding family	0.302119	0.830225	-0.268426
MSMEG_2039	putative transcriptional regulator	0.283275	1.46013	0.546098
MSMEG_2040	hypothetical protein	0.246246	1.6346	0.708941
MSMEG_2041	conserved hypothetical protein	0.193007	1.72141	0.78359
MSMEG_2042	phosphotransferase enzyme family protein	0.0675623	2.59987	1.37844
MSMEG_2043	transcriptional regulator, TetR family	0.393253	1.63664	0.710738
MSMEG_2044	integral membrane transport protein	0.629328	1.28712	0.364144
MSMEG_2045	monoxygenase	0.259464	1.60298	0.680755
MSMEG_2046	GlcNAc-PI de-N-acetylase family	0.940047	1.06627	0.0925686
MSMEG_2047	probable enoyl-CoA hydratase	0.930883	1.03721	0.052712
MSMEG_2048	alcohol dehydrogenase	0.568693	1.31322	0.393106
MSMEG_2049	putative transcriptional regulator, TetR family	0.461023	2.23258	1.15871
MSMEG_2050	NADH-quinone oxidoreductase, N subunit	0.870779	0.908059	-0.139143
MSMEG_2051	NADH-quinone oxidoreductase, M subunit	0.783141	0.859077	-0.219141
MSMEG_2052	NADH-quinone oxidoreductase, L subunit	0.111111	0.789286	-0.341379
MSMEG_2053	NADH-quinone oxidoreductase, k subunit	0.754467	0.803941	-0.314839
MSMEG_2054	NADH dehydrogenase subunit j	0.755183	0.839525	-0.252355
MSMEG_2055	NADH-quinone oxidoreductase, I subunit	0.571099	1.65685	0.728443
MSMEG_2056	NADH-quinone oxidoreductase, H subunit	0.760536	0.782487	-0.353861
MSMEG_2057	NADH-quinone oxidoreductase, G subunit	0.509765	0.577541	-0.792006
MSMEG_2058	NADH-quinone oxidoreductase, F subunit	0.647325	0.598549	-0.74046
MSMEG_2059	NADH-quinone oxidoreductase chain e	0.414401	0.714223	-0.485554
MSMEG_2060	NADH-quinone oxidoreducatase, D subunit	0.593455	0.792222	-0.336022
MSMEG_2061	NADH-quinone oxidoreductase chain c	0.469204	0.718854	-0.47623
MSMEG_2062	NADH-quinone oxidoreductase, B subunit	0.656484	0.756275	-0.403017
MSMEG_2063	NADH-quinone oxidoreductase, a subunit	0.899513	0.918489	-0.122666
MSMEG_2064	two-component system response regulator	0.793694	1.1348	0.18244
MSMEG_2065	YceI like family protein	0.9908	0.993637	-0.00920873
MSMEG_2066	conserved hypothetical protein	0.45924	3.06074	1.61388
MSMEG_2067	methyltransferase type 12	0.0809516	2.30362	1.2039
MSMEG_2068	hypothetical protein	0.829583	1.44771	0.533773
MSMEG_2069	phosphotransferase enzyme family protein	0.434876	2.34595	1.23017
MSMEG_2070	acyl-CoA dehydrogenase family protein	0.0443589	12.0613	3.59231
MSMEG_2071	transcriptional regulator, TetR family protein	0.48359	1.60972	0.686808
MSMEG_2072	3-hydroxy-3-methylglutaryl-CoA lyase	0.895371	1.26368	0.337628
MSMEG_2073	CAIB/BAIF family protein	0.485234	0.779042	-0.360226
MSMEG_2074	conserved hypothetical protein	0.612715	4.1577	2.05578
MSMEG_2075	homogentisate 1,2-dioxygenase	0.793884	1.3427	0.425138
MSMEG_2076	conserved hypothetical protein	0.118173	1.36242	0.446168
MSMEG_2077	acyl-CoA dehydrogenase, C- domain protein	0.143862	2.18349	1.12664
MSMEG_2078	antigen 85-C	0.271226	1.42366	0.509609
MSMEG_2079	alcohol dehydrogenase	0.789628	0.969726	-0.0443506
MSMEG_2080	putative acyl-CoA dehydrogenase	0.037667	1.26891	0.343587
MSMEG_2081	putative acyl-CoA dehydrogenase	0.383528	1.27984	0.355964
MSMEG_2082	hypothetical protein	0.333869	1.42939	0.515402
MSMEG_2083	histidinol-phosphate phosphatase HisN	0.631027	1.22144	0.288586
MSMEG_2084	conserved hypothetical protein	0.179571	0.650824	-0.61966
MSMEG_2085	NADPH-ferredoxin reductase fpra	0.865243	1.07158	0.0997361
MSMEG_2086	peptide chain release factor 2	0.0573801	2.84898	1.51045
[truncated: 4,761 more rows]
